# Supplementary material for: Genes regulated by estrogen in breast tumor cells in vitro are similarly regulated in vivo in tumor xenografts and human breast tumors
Source: Genome Biol. 2006 Apr 7;7(4):R28. doi: 10.1186/gb-2006-7-4-r28 (PMC1557996; doi:10.1186/gb-2006-7-4-r28)
Supplement: Additional File 1 — Complete list of genes regulated by E2 in vitro in each of the eight gene clusters shown in Figure 1. [file gb-2006-7-4-r28-S1.xls]

## Sheet: Cluster A
E2-induced in MCF-7 xenograft (p<0.05)	E2-induced (24hr) in Rae dataset p<0.05)	Probe Set ID	Symbol	Gene Title
TRUE	FALSE	203320_at	LNK	lymphocyte adaptor protein /// lymphocyte adaptor protein
TRUE	FALSE	209892_at	FUT4	fucosyltransferase 4 (alpha (1,3) fucosyltransferase, myeloid-specific) /// fucosyltransferase 4 (alpha (1,3) fucosyltransferase, myeloid-specific)
TRUE	FALSE	210170_at	PDLIM3	PDZ and LIM domain 3
TRUE	FALSE	216260_at	DICER1	Dicer1, Dcr-1 homolog (Drosophila)
TRUE	TRUE	205136_s_at	NUFIP1	nuclear fragile X mental retardation protein interacting protein 1
TRUE	FALSE	203233_at	IL4R	interleukin 4 receptor /// interleukin 4 receptor
TRUE	FALSE	204001_at	SNAPC3	small nuclear RNA activating complex, polypeptide 3, 50kDa /// small nuclear RNA activating complex, polypeptide 3, 50kDa
TRUE	FALSE	209392_at	ENPP2	ectonucleotide pyrophosphatase/phosphodiesterase 2 (autotaxin) /// ectonucleotide pyrophosphatase/phosphodiesterase 2 (autotaxin)
TRUE	FALSE	206919_at	ELK4	ELK4, ETS-domain protein (SRF accessory protein 1) /// ELK4, ETS-domain protein (SRF accessory protein 1)
TRUE	FALSE	214963_at	NUP160	nucleoporin 160kDa
FALSE	TRUE	209218_at	SQLE	squalene epoxidase /// squalene epoxidase
FALSE	FALSE	202759_s_at	AKAP2	A kinase (PRKA) anchor protein 2
FALSE	FALSE	205068_s_at	ARHGAP26	Rho GTPase activating protein 26
FALSE	FALSE	205771_s_at	AKAP7	A kinase (PRKA) anchor protein 7
FALSE	FALSE	210109_at	NSG-X	brain and nasopharyngeal carcinoma susceptibility protein
FALSE	FALSE	220150_s_at	C6orf60	chromosome 6 open reading frame 60
FALSE	FALSE	221876_at	DKFZp762P2111	hypothetical protein DKFZp762P2111
FALSE	FALSE	56197_at	PLSCR3	phospholipid scramblase 3
FALSE	FALSE	56256_at	SIDT2	CGI-40 protein
FALSE	FALSE	59644_at	BMP2K	BMP2 inducible kinase
FALSE	TRUE	214789_x_at	SRP46	Splicing factor, arginine/serine-rich, 46kD
FALSE	FALSE	221491_x_at	HLA-DRB3	major histocompatibility complex, class II, DR beta 3
FALSE	FALSE	206085_s_at	CTH	cystathionase (cystathionine gamma-lyase)
FALSE	FALSE	213085_s_at	KIBRA	KIBRA protein
FALSE	TRUE	219054_at	FLJ14054	hypothetical protein FLJ14054
FALSE	TRUE	59631_at	TXNRD3	thioredoxin reductase 3
FALSE	FALSE	205308_at	CGI-62	CGI-62 protein
FALSE	FALSE	205529_s_at	CBFA2T1	core-binding factor, runt domain, alpha subunit 2; translocated to, 1; cyclin D-related /// core-binding factor, runt domain, alpha subunit 2; translocated to, 1; cyclin D-related
FALSE	FALSE	205749_at	CYP1A1	cytochrome P450, family 1, subfamily A, polypeptide 1 /// cytochrome P450, family 1, subfamily A, polypeptide 1
FALSE	FALSE	209532_at	PLAA	phospholipase A2-activating protein
FALSE	FALSE	212414_s_at	38236	septin 6
FALSE	FALSE	212599_at	AUTS2	autism susceptibility candidate 2
FALSE	FALSE	219298_at	ECHDC3	enoyl Coenzyme A hydratase domain containing 3
FALSE	FALSE	33778_at	C22orf4	chromosome 22 open reading frame 4
FALSE	FALSE	201920_at	SLC20A1	solute carrier family 20 (phosphate transporter), member 1 /// solute carrier family 20 (phosphate transporter), member 1
FALSE	FALSE	203758_at	CTSO	cathepsin O
FALSE	FALSE	203916_at	NDST2	N-deacetylase/N-sulfotransferase (heparan glucosaminyl) 2 /// N-deacetylase/N-sulfotransferase (heparan glucosaminyl) 2
FALSE	FALSE	204633_s_at	RPS6KA5	ribosomal protein S6 kinase, 90kDa, polypeptide 5
FALSE	FALSE	205065_at	ENPP1	ectonucleotide pyrophosphatase/phosphodiesterase 1
FALSE	FALSE	205130_at	RAGE	renal tumor antigen /// renal tumor antigen
FALSE	FALSE	205637_s_at	SH3GL3	SH3-domain GRB2-like 3
FALSE	FALSE	211504_x_at	ROCK2	Rho-associated, coiled-coil containing protein kinase 2
FALSE	FALSE	213005_s_at	ANKRD15	ankyrin repeat domain 15
FALSE	FALSE	213689_x_at	RPL5	ribosomal protein L5
FALSE	FALSE	219595_at	ZNF26	zinc finger protein 26 (KOX 20) /// zinc finger protein 26 (KOX 20)
FALSE	FALSE	215418_at	PARVA	parvin, alpha /// parvin, alpha
FALSE	FALSE	212274_at	LPIN1	lipin 1
FALSE	FALSE	208647_at	FDFT1	farnesyl-diphosphate farnesyltransferase 1
FALSE	FALSE	201984_s_at	EGFR	epidermal growth factor receptor (erythroblastic leukemia viral (v-erb-b) oncogene homolog, avian)
FALSE	FALSE	204837_at	MTMR9	myotubularin related protein 9
FALSE	FALSE	220617_s_at	ZNF532	zinc finger protein 532
FALSE	FALSE	205932_s_at	MSX1	msh homeo box homolog 1 (Drosophila) /// msh homeo box homolog 1 (Drosophila)
FALSE	FALSE	207233_s_at	MITF	microphthalmia-associated transcription factor /// microphthalmia-associated transcription factor
TRUE	TRUE	201436_at	EIF4E	eukaryotic translation initiation factor 4E
TRUE	TRUE	205264_at	ASE-1	CD3-epsilon-associated protein; antisense to ERCC-1 /// CD3-epsilon-associated protein; antisense to ERCC-1
TRUE	TRUE	65585_at	MGC16279	hypothetical protein MGC16279
TRUE	FALSE	219806_s_at	FN5	FN5 protein
TRUE	FALSE	218598_at	RINT-1	Rad50-interacting protein 1
TRUE	FALSE	219094_at	ARMC8	HSPC056 protein
TRUE	TRUE	209025_s_at	SYNCRIP	synaptotagmin binding, cytoplasmic RNA interacting protein
TRUE	TRUE	202435_s_at	CYP1B1	cytochrome P450, family 1, subfamily B, polypeptide 1
TRUE	TRUE	202436_s_at	CYP1B1	cytochrome P450, family 1, subfamily B, polypeptide 1
TRUE	TRUE	202437_s_at	CYP1B1	cytochrome P450, family 1, subfamily B, polypeptide 1 /// cytochrome P450, family 1, subfamily B, polypeptide 1
TRUE	FALSE	220266_s_at	KLF4	Kruppel-like factor 4 (gut)
TRUE	TRUE	218136_s_at	MSCP	mitochondrial solute carrier protein
TRUE	TRUE	219037_at	CGI-115	CGI-115 protein
TRUE	TRUE	205005_s_at	NMT2	N-myristoyltransferase 2
TRUE	TRUE	213449_at	BVES	processing of precursor 1, ribonuclease P/MRP subunit (S. cerevisiae)
TRUE	TRUE	218486_at	TIEG2	TGFB inducible early growth response 2
TRUE	TRUE	219143_s_at	RPP25	ribonuclease P 25kDa subunit
TRUE	TRUE	208896_at	DDX18	DEAD (Asp-Glu-Ala-Asp) box polypeptide 18
TRUE	TRUE	212825_at	PAXIP1L	PAX transcription activation domain interacting protein 1 like
TRUE	TRUE	213899_at	METAP2	methionyl aminopeptidase 2
TRUE	TRUE	218244_at	NOL8	nucleolar protein 8
TRUE	FALSE	201608_s_at	PWP1	nuclear phosphoprotein similar to S. cerevisiae PWP1
TRUE	FALSE	209535_s_at	AKAP13	A kinase (PRKA) anchor protein 13 /// A kinase (PRKA) anchor protein 13
TRUE	FALSE	203680_at	PRKAR2B	protein kinase, cAMP-dependent, regulatory, type II, beta /// protein kinase, cAMP-dependent, regulatory, type II, beta
TRUE	FALSE	214155_s_at	LOC113251	c-Mpl binding protein
TRUE	FALSE	205006_s_at	NMT2	N-myristoyltransferase 2
TRUE	FALSE	205218_at	POLR3F	polymerase (RNA) III (DNA directed) polypeptide F, 39 kDa /// polymerase (RNA) III (DNA directed) polypeptide F, 39 kDa
TRUE	FALSE	218538_s_at	MRS2L	MRS2-like, magnesium homeostasis factor (S. cerevisiae)
TRUE	FALSE	219003_s_at	MANEA	mannosidase, endo-alpha
TRUE	FALSE	213861_s_at	DKFZP586D0919	hepatocellularcarcinoma-associated antigen HCA557a
FALSE	TRUE	204700_x_at	MGC29875	hypothetical protein MGC29875
FALSE	FALSE	209286_at	CDC42EP3	CDC42 effector protein (Rho GTPase binding) 3
FALSE	FALSE	220238_s_at	KLHL7	kelch-like 7 (Drosophila)
FALSE	FALSE	202254_at	NULL	CDNA clone IMAGE:5286091, partial cds
FALSE	FALSE	206191_at	ENTPD3	ectonucleoside triphosphate diphosphohydrolase 3 /// ectonucleoside triphosphate diphosphohydrolase 3
FALSE	FALSE	211379_x_at	B3GALT3	UDP-Gal:betaGlcNAc beta 1,3-galactosyltransferase, polypeptide 3
FALSE	FALSE	212854_x_at	FLJ20719	hypothetical protein FLJ20719
FALSE	FALSE	215307_at	NULL	MRNA full length insert cDNA clone EUROIMAGE 31619
FALSE	FALSE	217598_at	NULL	Transcribed sequences
FALSE	FALSE	218458_at	GMCL1L	germ cell-less homolog 1 (Drosophila)-like /// germ cell-less homolog 1 (Drosophila)-like
FALSE	FALSE	219628_at	WIG1	p53 target zinc finger protein /// p53 target zinc finger protein
FALSE	FALSE	219921_s_at	DOCK5	dedicator of cytokinesis 5
FALSE	FALSE	221156_x_at	CCPG1	cell cycle progression 8 protein /// cell cycle progression 8 protein
FALSE	FALSE	222290_at	NULL	Similar to seven transmembrane helix receptor (LOC401428), mRNA
FALSE	FALSE	222361_at	NULL	Similar to tubulin, beta, 2, clone IMAGE:4873024, mRNA
FALSE	FALSE	219546_at	BMP2K	BMP2 inducible kinase
FALSE	TRUE	202843_at	DNAJB9	DnaJ (Hsp40) homolog, subfamily B, member 9
FALSE	TRUE	214124_x_at	FGFR1OP	FGFR1 oncogene partner
FALSE	TRUE	207855_s_at	MCLC	Mid-1-related chloride channel 1
FALSE	TRUE	213907_at	EEF1E1	eukaryotic translation elongation factor 1 epsilon 1
FALSE	TRUE	218618_s_at	FAD104	FAD104
FALSE	FALSE	202842_s_at	DNAJB9	DnaJ (Hsp40) homolog, subfamily B, member 9 /// DnaJ (Hsp40) homolog, subfamily B, member 9
FALSE	FALSE	216074_x_at	KIBRA	KIBRA protein
FALSE	FALSE	204215_at	C7orf23	chromosome 7 open reading frame 23
FALSE	FALSE	219353_at	NHLRC2	NHL repeat containing 2
FALSE	FALSE	222019_at	HKE2	HLA class II region expressed gene KE2
FALSE	TRUE	201129_at	SFRS7	splicing factor, arginine/serine-rich 7, 35kDa /// splicing factor, arginine/serine-rich 7, 35kDa
FALSE	TRUE	212037_at	PNN	pinin, desmosome associated protein
FALSE	TRUE	200749_at	RAN	RAN, member RAS oncogene family
FALSE	TRUE	211421_s_at	RET	ret proto-oncogene (multiple endocrine neoplasia and medullary thyroid carcinoma 1, Hirschsprung disease) /// ret proto-oncogene (multiple endocrine neoplasia and medullary thyroid carcinoma 1, Hirschsprung disease)
FALSE	TRUE	212361_s_at	ATP2A2	ATPase, Ca++ transporting, cardiac muscle, slow twitch 2
FALSE	TRUE	221571_at	TRAF3	TNF receptor-associated factor 3
FALSE	TRUE	208913_at	GGA2	golgi associated, gamma adaptin ear containing, ARF binding protein 2
FALSE	TRUE	202314_at	CYP51A1	cytochrome P450, family 51, subfamily A, polypeptide 1 /// cytochrome P450, family 51, subfamily A, polypeptide 1
FALSE	TRUE	202903_at	LSM5	LSM5 homolog, U6 small nuclear RNA associated (S. cerevisiae)
FALSE	TRUE	213154_s_at	BICD2	bicaudal D homolog 2 (Drosophila)
FALSE	TRUE	212137_at	38231	likely ortholog of mouse la related protein
FALSE	TRUE	219289_at	FLJ20718	hypothetical protein FLJ20718
FALSE	TRUE	201344_at	UBE2D2	ubiquitin-conjugating enzyme E2D 2 (UBC4/5 homolog, yeast)
FALSE	TRUE	205091_x_at	RECQL	RecQ protein-like (DNA helicase Q1-like)
FALSE	TRUE	210568_s_at	RECQL	RecQ protein-like (DNA helicase Q1-like)
FALSE	TRUE	211985_s_at	CALM1	calmodulin 1 (phosphorylase kinase, delta)
FALSE	TRUE	212061_at	SR140	U2-associated SR140 protein
FALSE	TRUE	212502_at	C10orf22	chromosome 10 open reading frame 22
FALSE	TRUE	213984_at	KIAA0648	KIAA0648 protein
FALSE	TRUE	214790_at	SENP6	SUMO1/sentrin specific protease 6
FALSE	TRUE	222360_at	CGI-30	CGI-30 protein
FALSE	FALSE	220397_at	MDM1	nuclear protein double minute 1 /// nuclear protein double minute 1
FALSE	FALSE	204720_s_at	DNAJC6	DnaJ (Hsp40) homolog, subfamily C, member 6
FALSE	FALSE	214048_at	MBD4	methyl-CpG binding domain protein 4
FALSE	FALSE	200829_x_at	ZNF207	zinc finger protein 207
FALSE	FALSE	203710_at	ITPR1	inositol 1,4,5-triphosphate receptor, type 1 /// inositol 1,4,5-triphosphate receptor, type 1
FALSE	FALSE	216944_s_at	ITPR1	inositol 1,4,5-triphosphate receptor, type 1
FALSE	FALSE	204262_s_at	PSEN2	presenilin 2 (Alzheimer disease 4)
FALSE	FALSE	221027_s_at	PLA2G12A	phospholipase A2, group XIIA /// phospholipase A2, group XIIA /// phospholipase A2, group XIIA
FALSE	FALSE	201691_s_at	TPD52	tumor protein D52
FALSE	FALSE	208914_at	GGA2	golgi associated, gamma adaptin ear containing, ARF binding protein 2
FALSE	FALSE	210062_s_at	ZNF589	zinc finger protein 589
FALSE	FALSE	39313_at	PRKWNK1	protein kinase, lysine deficient 1
FALSE	FALSE	212472_at	MICAL2	flavoprotein oxidoreductase MICAL2
FALSE	FALSE	208953_at	KIAA0217	KIAA0217
FALSE	FALSE	202057_at	KPNA1	karyopherin alpha 1 (importin alpha 5)
FALSE	FALSE	220474_at	SLC25A21	solute carrier family 25 (mitochondrial oxodicarboxylate carrier), member 21 /// solute carrier family 25 (mitochondrial oxodicarboxylate carrier), member 21
FALSE	FALSE	204507_s_at	PPP3R1	protein phosphatase 3 (formerly 2B), regulatory subunit B, 19kDa, alpha isoform (calcineurin B, type I)
FALSE	FALSE	204873_at	PEX1	peroxisome biogenesis factor 1 /// peroxisome biogenesis factor 1
FALSE	FALSE	214277_at	COX11	COX11 homolog, cytochrome c oxidase assembly protein (yeast)
FALSE	FALSE	210492_at	MFAP3L	KIAA0626 gene product
FALSE	FALSE	212252_at	CAMKK2	calcium/calmodulin-dependent protein kinase kinase 2, beta
FALSE	FALSE	212702_s_at	BICD2	bicaudal D homolog 2 (Drosophila)
FALSE	FALSE	204972_at	OAS2	2'-5'-oligoadenylate synthetase 2, 69/71kDa /// 2'-5'-oligoadenylate synthetase 2, 69/71kDa
FALSE	FALSE	205169_at	RBBP5	retinoblastoma binding protein 5 /// retinoblastoma binding protein 5
FALSE	FALSE	207705_s_at	KIAA0980	KIAA0980 protein
FALSE	FALSE	209568_s_at	RGL1	ral guanine nucleotide dissociation stimulator-like 1
FALSE	FALSE	209711_at	SLC35D1	solute carrier family 35 (UDP-glucuronic acid/UDP-N-acetylgalactosamine dual transporter), member D1
FALSE	FALSE	212333_at	DKFZP564F0522	DKFZP564F0522 protein
FALSE	FALSE	213228_at	PDE8B	phosphodiesterase 8B
FALSE	FALSE	217526_at	FLJ14639	nuclear factor of activated T-cells, cytoplasmic, calcineurin-dependent 2 interacting protein
FALSE	FALSE	218803_at	CHFR	checkpoint with forkhead and ring finger domains /// checkpoint with forkhead and ring finger domains
FALSE	FALSE	40612_at	KIAA1117	KIAA1117
FALSE	FALSE	201213_at	PPP1R7	protein phosphatase 1, regulatory subunit 7
FALSE	FALSE	201630_s_at	ACP1	acid phosphatase 1, soluble /// acid phosphatase 1, soluble
FALSE	FALSE	202935_s_at	SOX9	SRY (sex determining region Y)-box 9 (campomelic dysplasia, autosomal sex-reversal)
FALSE	FALSE	204156_at	KIAA0999	KIAA0999 protein
FALSE	FALSE	204672_s_at	ANKRD6	ankyrin repeat domain 6
FALSE	FALSE	205161_s_at	PEX11A	peroxisomal biogenesis factor 11A /// peroxisomal biogenesis factor 11A
FALSE	FALSE	205796_at	FLJ11336	hypothetical protein FLJ11336
FALSE	FALSE	208669_s_at	CRI1	CREBBP/EP300 inhibitor 1 /// CREBBP/EP300 inhibitor 1
FALSE	FALSE	209332_s_at	MAX	MAX protein
FALSE	FALSE	209480_at	HLA-DQB1	major histocompatibility complex, class II, DQ beta 1 /// major histocompatibility complex, class II, DQ beta 1
FALSE	FALSE	209814_at	ZNF330	zinc finger protein 330 /// zinc finger protein 330
FALSE	FALSE	212164_at	C1orf37	chromosome 1 open reading frame 37
FALSE	FALSE	212677_s_at	KIAA0582	KIAA0582
FALSE	FALSE	212731_at	LOC157567	hypothetical protein LOC157567
FALSE	FALSE	212848_s_at	C9orf3	chromosome 9 open reading frame 3
FALSE	FALSE	212908_at	KIAA0962	KIAA0962 protein
FALSE	FALSE	218094_s_at	C20orf35	chromosome 20 open reading frame 35
FALSE	FALSE	218510_x_at	FLJ20152	hypothetical protein FLJ20152
FALSE	FALSE	220961_s_at	TBRG4	transforming growth factor beta regulator 4 /// transforming growth factor beta regulator 4
FALSE	FALSE	221235_s_at	TGFBRAP1	transforming growth factor, beta receptor associated protein 1 /// transforming growth factor, beta receptor associated protein 1
FALSE	FALSE	53071_s_at	FLJ22222	hypothetical protein FLJ22222
FALSE	FALSE	65630_at	LOC283232	hypothetical protein LOC283232
TRUE	TRUE	205340_at	ZBTB24	zinc finger and BTB domain containing 24
TRUE	TRUE	212996_s_at	C21orf108	chromosome 21 open reading frame 108
TRUE	TRUE	218826_at	SLC35F2	solute carrier family 35, member F2 /// solute carrier family 35, member F2
TRUE	TRUE	205443_at	SNAPC1	small nuclear RNA activating complex, polypeptide 1, 43kDa /// small nuclear RNA activating complex, polypeptide 1, 43kDa
TRUE	TRUE	219248_at	THUMPD2	chromosome 2 open reading frame 8
TRUE	TRUE	214193_s_at	MGC29875	hypothetical protein MGC29875
TRUE	FALSE	219443_at	C20orf13	chromosome 20 open reading frame 13
TRUE	FALSE	206261_at	ZNF239	zinc finger protein 239 /// zinc finger protein 239
TRUE	FALSE	211828_s_at	TNIK	TRAF2 and NCK interacting kinase
TRUE	FALSE	219821_s_at	GFOD1	glucose-fructose oxidoreductase domain containing 1
TRUE	FALSE	220353_at	MGC16279	hypothetical protein MGC16279
TRUE	FALSE	221621_at	NULL	MRNA; cDNA DKFZp686L05235 (from clone DKFZp686L05235)
TRUE	FALSE	215028_at	SEMA6A	sema domain, transmembrane domain (TM), and cytoplasmic domain, (semaphorin) 6A
TRUE	TRUE	217833_at	SYNCRIP	synaptotagmin binding, cytoplasmic RNA interacting protein
TRUE	TRUE	204342_at	SLC25A24	solute carrier family 25 (mitochondrial carrier; phosphate carrier), member 24
TRUE	TRUE	218331_s_at	C10orf18	chromosome 10 open reading frame 18
TRUE	TRUE	217762_s_at	RAB31	RAB31, member RAS oncogene family
TRUE	FALSE	205016_at	TGFA	transforming growth factor, alpha /// transforming growth factor, alpha
TRUE	FALSE	220841_s_at	AHI1	Abelson helper integration site
TRUE	TRUE	202396_at	TCERG1	transcription elongation regulator 1 /// transcription elongation regulator 1
TRUE	TRUE	210236_at	PPFIA1	protein tyrosine phosphatase, receptor type, f polypeptide (PTPRF), interacting protein (liprin), alpha 1
TRUE	TRUE	210175_at	C2orf3	chromosome 2 open reading frame 3
TRUE	TRUE	216305_s_at	C2orf3	chromosome 2 open reading frame 3
TRUE	TRUE	205704_s_at	ATP6V0A2	ATPase, H+ transporting, lysosomal V0 subunit a isoform 2
TRUE	TRUE	201025_at	EIF5B	eukaryotic translation initiation factor 5B
TRUE	TRUE	203341_at	CEBPZ	CCAAT/enhancer binding protein zeta /// CCAAT/enhancer binding protein zeta
TRUE	TRUE	209459_s_at	ABAT	4-aminobutyrate aminotransferase
TRUE	TRUE	209460_at	ABAT	4-aminobutyrate aminotransferase
TRUE	TRUE	216996_s_at	KIAA0971	KIAA0971 protein
TRUE	TRUE	218710_at	FLJ20272	hypothetical protein FLJ20272
TRUE	TRUE	221510_s_at	GLS	glutaminase
TRUE	TRUE	222204_s_at	RRN3	RNA polymerase I transcription factor RRN3
TRUE	TRUE	203202_at	HRB2	HIV-1 rev binding protein 2
TRUE	TRUE	203721_s_at	CGI-48	CGI-48 protein
TRUE	TRUE	203774_at	MTR	5-methyltetrahydrofolate-homocysteine methyltransferase /// 5-methyltetrahydrofolate-homocysteine methyltransferase
TRUE	TRUE	210137_s_at	DCTD	dCMP deaminase /// dCMP deaminase
TRUE	TRUE	218199_s_at	NOL6	nucleolar protein family 6 (RNA-associated)
TRUE	TRUE	219530_at	FLJ21816	hypothetical protein FLJ21816
TRUE	TRUE	221502_at	KPNA3	karyopherin alpha 3 (importin alpha 4)
TRUE	FALSE	202976_s_at	RHOBTB3	Rho-related BTB domain containing 3
TRUE	FALSE	219083_at	FLJ10539	hypothetical protein FLJ10539
TRUE	FALSE	212473_s_at	MICAL2	flavoprotein oxidoreductase MICAL2
TRUE	FALSE	204472_at	GEM	GTP binding protein overexpressed in skeletal muscle /// GTP binding protein overexpressed in skeletal muscle
TRUE	FALSE	218187_s_at	FLJ20989	hypothetical protein FLJ20989
TRUE	FALSE	218549_s_at	CGI-90	CGI-90 protein
TRUE	FALSE	219166_at	C14orf104	chromosome 14 open reading frame 104
TRUE	FALSE	219197_s_at	SCUBE2	signal peptide, CUB domain, EGF-like 2
TRUE	FALSE	201572_x_at	DCTD	dCMP deaminase
TRUE	FALSE	203607_at	INPP5F	inositol polyphosphate-5-phosphatase F
TRUE	FALSE	206158_s_at	ZNF9	zinc finger protein 9 (a cellular retroviral nucleic acid binding protein) /// zinc finger protein 9 (a cellular retroviral nucleic acid binding protein)
TRUE	FALSE	209042_s_at	UBE2G2	ubiquitin-conjugating enzyme E2G 2 (UBC7 homolog, yeast) /// ubiquitin-conjugating enzyme E2G 2 (UBC7 homolog, yeast)
TRUE	FALSE	216870_x_at	DLEU2	deleted in lymphocytic leukemia, 2
TRUE	FALSE	219092_s_at	C9orf12	chromosome 9 open reading frame 12
TRUE	FALSE	219291_at	MDS009	x 009 protein /// x 009 protein
FALSE	TRUE	208309_s_at	MALT1	mucosa associated lymphoid tissue lymphoma translocation gene 1
FALSE	TRUE	219736_at	TRIM36	tripartite motif-containing 36 /// tripartite motif-containing 36
FALSE	TRUE	201018_at	EIF1AX	eukaryotic translation initiation factor 1A, X-linked /// eukaryotic translation initiation factor 1A, X-linked
FALSE	TRUE	201948_at	GNL2	nucleolar GTPase /// nucleolar GTPase
FALSE	TRUE	205074_at	SLC22A5	solute carrier family 22 (organic cation transporter), member 5 /// solute carrier family 22 (organic cation transporter), member 5
FALSE	TRUE	208056_s_at	CBFA2T3	core-binding factor, runt domain, alpha subunit 2; translocated to, 3 /// core-binding factor, runt domain, alpha subunit 2; translocated to, 3
FALSE	TRUE	209884_s_at	SLC4A7	solute carrier family 4, sodium bicarbonate cotransporter, member 7 /// solute carrier family 4, sodium bicarbonate cotransporter, member 7
FALSE	TRUE	210026_s_at	CARD10	caspase recruitment domain family, member 10
FALSE	TRUE	213664_at	SLC1A1	solute carrier family 1 (neuronal/epithelial high affinity glutamate transporter, system Xag), member 1
FALSE	TRUE	214764_at	KIAA0507	KIAA0507 protein
FALSE	TRUE	221963_x_at	NULL	Transcribed sequence with strong similarity to protein pir:TSHUP1 (H.sapiens) TSHUP1 thrombospondin 1 precursor - human
FALSE	TRUE	212615_at	FLJ12178	hypothetical protein FLJ12178
FALSE	FALSE	216682_s_at	FAM48A	transcription factor (p38 interacting protein)
FALSE	FALSE	60794_f_at	NULL	CDNA clone IMAGE:6653606, partial cds
FALSE	FALSE	204994_at	MX2	myxovirus (influenza virus) resistance 2 (mouse) /// myxovirus (influenza virus) resistance 2 (mouse)
FALSE	FALSE	205159_at	CSF2RB	colony stimulating factor 2 receptor, beta, low-affinity (granulocyte-macrophage)
FALSE	FALSE	205760_s_at	OGG1	8-oxoguanine DNA glycosylase /// 8-oxoguanine DNA glycosylase
FALSE	FALSE	205775_at	FAM50B	DNA segment on chromosome 6(unique) 2654 expressed sequence /// DNA segment on chromosome 6(unique) 2654 expressed sequence
FALSE	FALSE	206059_at	ZNF91	zinc finger protein 91 (HPF7, HTF10) /// zinc finger protein 91 (HPF7, HTF10)
FALSE	FALSE	206648_at	ZNF571	zinc finger protein 571
FALSE	FALSE	207300_s_at	F7	coagulation factor VII (serum prothrombin conversion accelerator) /// coagulation factor VII (serum prothrombin conversion accelerator)
FALSE	FALSE	212229_s_at	FBXO21	F-box only protein 21
FALSE	FALSE	212605_s_at	NULL	Clone 23872 mRNA sequence
FALSE	FALSE	213215_at	NULL	MRNA full length insert cDNA clone EUROIMAGE 42138
FALSE	FALSE	213373_s_at	CASP8	caspase 8, apoptosis-related cysteine protease
FALSE	FALSE	213750_at	NULL	Full length insert cDNA YH77E09
FALSE	FALSE	213758_at	COX4I1	cytochrome c oxidase subunit IV isoform 1
FALSE	FALSE	214202_at	NULL	CDNA FLJ38835 fis, clone MESAN2002424
FALSE	FALSE	214806_at	BICD1	Bicaudal D homolog 1 (Drosophila) /// Bicaudal D homolog 1 (Drosophila)
FALSE	FALSE	215577_at	NULL	Transcribed sequences
FALSE	FALSE	215985_at	HCG8	HLA complex group 8
FALSE	FALSE	216085_at	DKFZP434C153	DKFZP434C153 protein
FALSE	FALSE	216173_at	NULL	CDNA: FLJ21707 fis, clone COL09953
FALSE	FALSE	217645_at	NULL	Transcribed sequence with weak similarity to protein sp:P39193 (H.sapiens) ALU6_HUMAN Alu subfamily SP sequence contamination warning entry
FALSE	FALSE	217671_at	NULL	Transcribed sequence with weak similarity to protein sp:P39194 (H.sapiens) ALU7_HUMAN Alu subfamily SQ sequence contamination warning entry
FALSE	FALSE	217795_s_at	MGC3222	hypothetical protein MGC3222
FALSE	FALSE	218716_x_at	MTO1	mitochondrial translation optimization 1 homolog (S. cerevisiae)
FALSE	FALSE	219023_at	C4orf16	hypothetical protein PRO0971
FALSE	FALSE	219026_s_at	RASAL2	RAS protein activator like 2 /// RAS protein activator like 2
FALSE	FALSE	219136_s_at	FLJ12681	hypothetical protein FLJ12681
FALSE	FALSE	219540_at	ZNF267	zinc finger protein 267
FALSE	FALSE	219587_at	TTC12	tetratricopeptide repeat domain 12
FALSE	FALSE	219801_at	ZNF34	zinc finger protein 34 (KOX 32)
FALSE	FALSE	221538_s_at	DKFZp564A176	hypothetical protein DKFZp564A176
FALSE	FALSE	221634_at	MGC70863	similar to RPL23AP7 protein
FALSE	FALSE	222316_at	NULL	Transcribed sequences
FALSE	FALSE	38703_at	DNPEP	aspartyl aminopeptidase
FALSE	FALSE	203917_at	CXADR	coxsackie virus and adenovirus receptor /// coxsackie virus and adenovirus receptor
FALSE	FALSE	204821_at	BTN3A3	butyrophilin, subfamily 3, member A3
FALSE	FALSE	206557_at	FLJ12985	hypothetical protein FLJ12985
FALSE	FALSE	212616_at	FLJ12178	hypothetical protein FLJ12178
FALSE	TRUE	212635_at	TNPO1	transportin 1
FALSE	TRUE	214785_at	VPS13A	vacuolar protein sorting 13A (yeast)
FALSE	TRUE	212496_s_at	JMJD2B	jumonji domain containing 2B
FALSE	TRUE	210968_s_at	RTN4	reticulon 4
FALSE	TRUE	212554_at	CAP2	CAP, adenylate cyclase-associated protein, 2 (yeast)
FALSE	TRUE	219751_at	FLJ21148	hypothetical protein FLJ21148
FALSE	FALSE	204364_s_at	C2orf23	chromosome 2 open reading frame 23
FALSE	FALSE	212666_at	SMURF1	E3 ubiquitin ligase SMURF1
FALSE	FALSE	205896_at	SLC22A4	solute carrier family 22 (organic cation transporter), member 4 /// solute carrier family 22 (organic cation transporter), member 4
FALSE	FALSE	221933_at	NLGN4X	neuroligin 4, X-linked
FALSE	FALSE	201911_s_at	FARP1	FERM, RhoGEF (ARHGEF) and pleckstrin domain protein 1 (chondrocyte-derived) /// FERM, RhoGEF (ARHGEF) and pleckstrin domain protein 1 (chondrocyte-derived)
FALSE	FALSE	212063_at	CD44	CD44 antigen (homing function and Indian blood group system)
FALSE	FALSE	213229_at	DICER1	Dicer1, Dcr-1 homolog (Drosophila)
FALSE	FALSE	217523_at	CD44	CD44 antigen (homing function and Indian blood group system)
FALSE	FALSE	219390_at	FKBP14	FK506 binding protein 14, 22 kDa
FALSE	TRUE	201143_s_at	EIF2S1	eukaryotic translation initiation factor 2, subunit 1 alpha, 35kDa
FALSE	TRUE	201919_at	FLJ10618	hypothetical protein FLJ10618
FALSE	TRUE	221586_s_at	E2F5	E2F transcription factor 5, p130-binding
FALSE	TRUE	213803_at	KPNB1	karyopherin (importin) beta 1
FALSE	TRUE	212711_at	CAMSAP1	calmodulin regulated spectrin-associated protein 1
FALSE	TRUE	218605_at	TFB2M	transcription factor B2, mitochondrial
FALSE	TRUE	201671_x_at	USP14	ubiquitin specific protease 14 (tRNA-guanine transglycosylase)
FALSE	TRUE	218738_s_at	RNF138	ring finger protein 138
FALSE	TRUE	202056_at	KPNA1	karyopherin alpha 1 (importin alpha 5)
FALSE	TRUE	200690_at	HSPA9B	heat shock 70kDa protein 9B (mortalin-2)
FALSE	TRUE	210554_s_at	CTBP2	C-terminal binding protein 2
FALSE	TRUE	217985_s_at	BAZ1A	bromodomain adjacent to zinc finger domain, 1A
FALSE	TRUE	218587_s_at	MDS010	x 010 protein /// x 010 protein
FALSE	TRUE	218614_at	FLJ10652	hypothetical protein FLJ10652
FALSE	TRUE	218888_s_at	NETO2	neuropilin (NRP) and tolloid (TLL)-like 2
FALSE	TRUE	219029_at	FLJ21657	hypothetical protein FLJ21657
FALSE	TRUE	221516_s_at	FLJ20232	hypothetical protein FLJ20232
FALSE	TRUE	202052_s_at	RAI14	retinoic acid induced 14 /// retinoic acid induced 14
FALSE	TRUE	202173_s_at	ZNF161	zinc finger protein 161
FALSE	TRUE	202656_s_at	SERTAD2	SERTA domain containing 2
FALSE	TRUE	202693_s_at	STK17A	serine/threonine kinase 17a (apoptosis-inducing)
FALSE	TRUE	203264_s_at	ARHGEF9	Cdc42 guanine nucleotide exchange factor (GEF) 9
FALSE	TRUE	203375_s_at	TPP2	tripeptidyl peptidase II /// tripeptidyl peptidase II
FALSE	TRUE	204258_at	CHD1	chromodomain helicase DNA binding protein 1 /// chromodomain helicase DNA binding protein 1
FALSE	TRUE	204715_at	PANX1	pannexin 1 /// pannexin 1
FALSE	TRUE	204935_at	PTPN2	protein tyrosine phosphatase, non-receptor type 2
FALSE	TRUE	205296_at	RBL1	retinoblastoma-like 1 (p107)
FALSE	TRUE	205427_at	ZNF354A	zinc finger protein 354A /// zinc finger protein 354A
FALSE	TRUE	207358_x_at	MACF1	microtubule-actin crosslinking factor 1
FALSE	TRUE	208264_s_at	EIF3S1	eukaryotic translation initiation factor 3, subunit 1 alpha, 35kDa
FALSE	TRUE	209803_s_at	PHLDA2	pleckstrin homology-like domain, family A, member 2 /// pleckstrin homology-like domain, family A, member 2
FALSE	TRUE	211929_at	hnRNPA3	heterogeneous nuclear ribonucleoprotein A3
FALSE	TRUE	212030_at	RBM25	RNA binding motif protein 25
FALSE	TRUE	212287_at	JJAZ1	joined to JAZF1
FALSE	TRUE	213546_at	DKFZp586I1420	hypothetical protein DKFZp586I1420
FALSE	TRUE	213704_at	RABGGTB	Rab geranylgeranyltransferase, beta subunit
FALSE	TRUE	213848_at	DUSP7	dual specificity phosphatase 7
FALSE	TRUE	213959_s_at	KIAA1005	KIAA1005 protein
FALSE	TRUE	214741_at	ZNF131	zinc finger protein 131 (clone pHZ-10)
FALSE	TRUE	218515_at	C21orf66	chromosome 21 open reading frame 66
FALSE	TRUE	218576_s_at	DUSP12	dual specificity phosphatase 12 /// dual specificity phosphatase 12
FALSE	TRUE	218750_at	MGC5306	hypothetical protein MGC5306
FALSE	TRUE	218868_at	ARP3BETA	actin-related protein 3-beta /// actin-related protein 3-beta
FALSE	TRUE	221517_s_at	CRSP6	cofactor required for Sp1 transcriptional activation, subunit 6, 77kDa /// cofactor required for Sp1 transcriptional activation, subunit 6, 77kDa
FALSE	TRUE	221842_s_at	ZNF131	zinc finger protein 131 (clone pHZ-10)
FALSE	FALSE	209501_at	CDR2	cerebellar degeneration-related protein 2, 62kDa
FALSE	FALSE	208776_at	PSMD11	proteasome (prosome, macropain) 26S subunit, non-ATPase, 11
FALSE	FALSE	217631_at	GTPBP4	GTP binding protein 4
FALSE	FALSE	201915_at	SEC63	SEC63-like (S. cerevisiae)
FALSE	FALSE	212710_at	CAMSAP1	calmodulin regulated spectrin-associated protein 1
FALSE	FALSE	213064_at	FLJ11806	nuclear protein UKp68
FALSE	FALSE	212714_at	LOC113251	c-Mpl binding protein
FALSE	FALSE	214583_at	RSC1A1	regulatory solute carrier protein, family 1, member 1
FALSE	FALSE	209274_s_at	HBLD2	HESB like domain containing 2
FALSE	FALSE	209623_at	MCCC2	methylcrotonoyl-Coenzyme A carboxylase 2 (beta)
FALSE	FALSE	217825_s_at	UBE2J1	ubiquitin-conjugating enzyme E2, J1 (UBC6 homolog, yeast)
FALSE	FALSE	210871_x_at	SSX2IP	synovial sarcoma, X breakpoint 2 interacting protein
FALSE	FALSE	212174_at	AK2	adenylate kinase 2
FALSE	FALSE	201712_s_at	RANBP2	RAN binding protein 2
FALSE	FALSE	204506_at	PPP3R1	protein phosphatase 3 (formerly 2B), regulatory subunit B, 19kDa, alpha isoform (calcineurin B, type I)
FALSE	FALSE	214314_s_at	EIF5B	eukaryotic translation initiation factor 5B
FALSE	FALSE	222286_at	PSIP1	PC4 and SFRS1 interacting protein 1
FALSE	FALSE	206555_s_at	THUMPD1	hypothetical protein FLJ20274
FALSE	FALSE	206770_s_at	SLC35A3	solute carrier family 35 (UDP-N-acetylglucosamine (UDP-GlcNAc) transporter), member A3 /// solute carrier family 35 (UDP-N-acetylglucosamine (UDP-GlcNAc) transporter), member A3
FALSE	FALSE	209865_at	SLC35A3	solute carrier family 35 (UDP-N-acetylglucosamine (UDP-GlcNAc) transporter), member A3
FALSE	FALSE	220342_x_at	C1orf22	chromosome 1 open reading frame 22
FALSE	FALSE	212118_at	RFP	ret finger protein
FALSE	FALSE	201220_x_at	CTBP2	C-terminal binding protein 2
FALSE	FALSE	201810_s_at	SH3BP5	SH3-domain binding protein 5 (BTK-associated)
FALSE	FALSE	203284_s_at	HS2ST1	heparan sulfate 2-O-sulfotransferase 1
FALSE	FALSE	204593_s_at	FLJ20232	hypothetical protein FLJ20232
FALSE	FALSE	204594_s_at	FLJ20232	hypothetical protein FLJ20232
FALSE	FALSE	210650_s_at	PCLO	piccolo (presynaptic cytomatrix protein)
FALSE	FALSE	211033_s_at	PEX7	peroxisomal biogenesis factor 7 /// peroxisomal biogenesis factor 7
FALSE	FALSE	212019_at	DKFZP564M182	DKFZP564M182 protein
FALSE	FALSE	212565_at	STK38L	serine/threonine kinase 38 like
FALSE	FALSE	212755_at	KIAA1040	KIAA1040 protein
FALSE	FALSE	213280_at	GARNL4	GTPase activating RANGAP domain-like 4
FALSE	FALSE	213410_at	C10orf137	chromosome 10 open reading frame 137
FALSE	FALSE	213485_s_at	ABCC10	ATP-binding cassette, sub-family C (CFTR/MRP), member 10
FALSE	FALSE	213701_at	DKFZp434N2030	hypothetical protein DKFZp434N2030
FALSE	FALSE	214934_at	ATP9B	ATPase, Class II, type 9B
FALSE	FALSE	218932_at	FLJ20729	hypothetical protein FLJ20729
FALSE	FALSE	219047_s_at	FLJ13479	hypothetical protein FLJ13479
FALSE	FALSE	219237_s_at	FLJ14281	hypothetical protein FLJ14281
FALSE	FALSE	200069_at	SART3	squamous cell carcinoma antigen recognised by T cells 3 /// squamous cell carcinoma antigen recognised by T cells 3
FALSE	FALSE	200662_s_at	TOMM20	translocase of outer mitochondrial membrane 20 homolog (yeast) /// translocase of outer mitochondrial membrane 20 homolog (yeast)
FALSE	FALSE	201124_at	ITGB5	integrin, beta 5
FALSE	FALSE	201125_s_at	ITGB5	integrin, beta 5
FALSE	FALSE	202695_s_at	STK17A	serine/threonine kinase 17a (apoptosis-inducing)
FALSE	FALSE	203427_at	ASF1A	ASF1 anti-silencing function 1 homolog A (S. cerevisiae)
FALSE	FALSE	204327_s_at	ZNF202	zinc finger protein 202
FALSE	FALSE	204343_at	ABCA3	ATP-binding cassette, sub-family A (ABC1), member 3 /// ATP-binding cassette, sub-family A (ABC1), member 3
FALSE	FALSE	204474_at	ZNF142	zinc finger protein 142 (clone pHZ-49)
FALSE	FALSE	204569_at	ICK	intestinal cell (MAK-like) kinase
FALSE	FALSE	204645_at	CCNT2	cyclin T2
FALSE	FALSE	205252_at	ZNF174	zinc finger protein 174
FALSE	FALSE	205709_s_at	CDS1	CDP-diacylglycerol synthase (phosphatidate cytidylyltransferase) 1 /// CDP-diacylglycerol synthase (phosphatidate cytidylyltransferase) 1
FALSE	FALSE	206431_x_at	KIAA0676	KIAA0676 protein
FALSE	FALSE	206487_at	UNC84A	unc-84 homolog A (C. elegans)
FALSE	FALSE	206554_x_at	SETMAR	SET domain and mariner transposase fusion gene /// SET domain and mariner transposase fusion gene
FALSE	FALSE	207081_s_at	PIK4CA	phosphatidylinositol 4-kinase, catalytic, alpha polypeptide
FALSE	FALSE	208392_x_at	SP110	SP110 nuclear body protein
FALSE	FALSE	209068_at	HNRPDL	heterogeneous nuclear ribonucleoprotein D-like
FALSE	FALSE	209724_s_at	ZFP161	zinc finger protein 161 homolog (mouse)
FALSE	FALSE	210462_at	BLZF1	basic leucine zipper nuclear factor 1 (JEM-1)
FALSE	FALSE	211023_at	PDHB	pyruvate dehydrogenase (lipoamide) beta /// pyruvate dehydrogenase (lipoamide) beta
FALSE	FALSE	211565_at	SH3GL3	SH3-domain GRB2-like 3
FALSE	FALSE	212289_at	ANKRD12	ankyrin repeat domain 12
FALSE	FALSE	212490_at	DNAJC8	DnaJ (Hsp40) homolog, subfamily C, member 8
FALSE	FALSE	212978_at	TA-LRRP	T-cell activation leucine repeat-rich protein
FALSE	FALSE	213333_at	MDH2	malate dehydrogenase 2, NAD (mitochondrial)
FALSE	FALSE	213372_at	PAQR3	progestin and adipoQ receptor family member III
FALSE	FALSE	213939_s_at	RIPX	rap2 interacting protein x
FALSE	FALSE	213995_at	ATP5S	ATP synthase, H+ transporting, mitochondrial F0 complex, subunit s (factor B)
FALSE	FALSE	214724_at	DIXDC1	DIX domain containing 1
FALSE	FALSE	215190_at	GA17	dendritic cell protein
FALSE	FALSE	215567_at	C14orf111	chromosome 14 open reading frame 111
FALSE	FALSE	217550_at	ATF6	activating transcription factor 6
FALSE	FALSE	217608_at	FLJ36754	hypothetical protein FLJ36754
FALSE	FALSE	218652_s_at	FLJ20265	hypothetical protein FLJ20265
FALSE	FALSE	218669_at	RAP2C	RAP2C, member of RAS oncogene family
FALSE	FALSE	218948_at	QRSL1	glutaminyl-tRNA synthase (glutamine-hydrolyzing)-like 1
FALSE	FALSE	219240_s_at	C10orf88	chromosome 10 open reading frame 88
FALSE	FALSE	219757_s_at	C14orf101	chromosome 14 open reading frame 101
FALSE	FALSE	219872_at	DKFZp434L142	hypothetical protein DKFZp434L142
FALSE	FALSE	221012_s_at	TRIM8	tripartite motif-containing 8 /// tripartite motif-containing 8 /// tripartite motif-containing 8
FALSE	FALSE	221045_s_at	PER3	period homolog 3 (Drosophila) /// period homolog 3 (Drosophila)
FALSE	FALSE	222133_s_at	CGI-72	CGI-72 protein
FALSE	FALSE	222266_at	C19orf2	chromosome 19 open reading frame 2
FALSE	FALSE	60474_at	C20orf42	chromosome 20 open reading frame 42

## Sheet: Cluster B
E2-induced in MCF-7 xenograft (p<0.05)	E2-induced (24hr) in Rae dataset p<0.05)	Probe Set ID	Symbol	Gene Title
TRUE	TRUE	205345_at	BARD1	BRCA1 associated RING domain 1 /// BRCA1 associated RING domain 1
TRUE	TRUE	214141_x_at	SFRS7	splicing factor, arginine/serine-rich 7, 35kDa
TRUE	TRUE	219258_at	FLJ20516	timeless-interacting protein
TRUE	TRUE	215286_s_at	PHTF2	putative homeodomain transcription factor 2
TRUE	TRUE	206173_x_at	GABPB2	GA binding protein transcription factor, beta subunit 2, 47kDa /// GA binding protein transcription factor, beta subunit 2, 47kDa
TRUE	TRUE	202558_s_at	STCH	stress 70 protein chaperone, microsome-associated, 60kDa
TRUE	TRUE	218238_at	GTPBP4	GTP binding protein 4
TRUE	TRUE	218239_s_at	GTPBP4	GTP binding protein 4 /// GTP binding protein 4
TRUE	TRUE	212434_at	GRPEL1	GrpE-like 1, mitochondrial (E. coli)
TRUE	TRUE	201196_s_at	AMD1	adenosylmethionine decarboxylase 1
TRUE	TRUE	201197_at	AMD1	adenosylmethionine decarboxylase 1 /// adenosylmethionine decarboxylase 1
TRUE	TRUE	201478_s_at	DKC1	dyskeratosis congenita 1, dyskerin
TRUE	TRUE	201479_at	DKC1	dyskeratosis congenita 1, dyskerin /// dyskeratosis congenita 1, dyskerin
TRUE	TRUE	216212_s_at	DKC1	dyskeratosis congenita 1, dyskerin
TRUE	TRUE	215867_x_at	AP1G1	adaptor-related protein complex 1, gamma 1 subunit
TRUE	TRUE	207515_s_at	POLR1C	polymerase (RNA) I polypeptide C, 30kDa /// polymerase (RNA) I polypeptide C, 30kDa
TRUE	TRUE	209317_at	POLR1C	polymerase (RNA) I polypeptide C, 30kDa
TRUE	TRUE	212048_s_at	YARS	tyrosyl-tRNA synthetase
TRUE	TRUE	220688_s_at	C1orf33	chromosome 1 open reading frame 33 /// chromosome 1 open reading frame 33
TRUE	TRUE	203737_s_at	PPRC1	peroxisome proliferative activated receptor, gamma, coactivator-related 1
TRUE	TRUE	201277_s_at	HNRPAB	heterogeneous nuclear ribonucleoprotein A/B /// heterogeneous nuclear ribonucleoprotein A/B
TRUE	TRUE	201770_at	SNRPA	small nuclear ribonucleoprotein polypeptide A /// small nuclear ribonucleoprotein polypeptide A
TRUE	TRUE	214144_at	POLR2D	polymerase (RNA) II (DNA directed) polypeptide D
TRUE	TRUE	218096_at	LPAAT-e	acid acyltransferase-epsilon
TRUE	TRUE	213133_s_at	GCSH	glycine cleavage system protein H (aminomethyl carrier)
TRUE	TRUE	201161_s_at	CSDA	cold shock domain protein A
TRUE	TRUE	203712_at	KIAA0020	KIAA0020
TRUE	TRUE	37079_at	C6orf68	chromosome 6 open reading frame 68
TRUE	TRUE	200790_at	ODC1	ornithine decarboxylase 1 /// ornithine decarboxylase 1
TRUE	TRUE	215207_x_at	C6orf68	chromosome 6 open reading frame 68
TRUE	TRUE	218681_s_at	SDF2L1	stromal cell-derived factor 2-like 1 /// stromal cell-derived factor 2-like 1
TRUE	TRUE	200753_x_at	SFRS2	splicing factor, arginine/serine-rich 2
TRUE	TRUE	200754_x_at	SFRS2	splicing factor, arginine/serine-rich 2
TRUE	TRUE	214882_s_at	SFRS2	splicing factor, arginine/serine-rich 2
TRUE	TRUE	63009_at	FLJ10539	hypothetical protein FLJ10539
TRUE	TRUE	212330_at	TFDP1	transcription factor Dp-1
TRUE	TRUE	213632_at	DHODH	dihydroorotate dehydrogenase
TRUE	TRUE	202854_at	HPRT1	hypoxanthine phosphoribosyltransferase 1 (Lesch-Nyhan syndrome) /// hypoxanthine phosphoribosyltransferase 1 (Lesch-Nyhan syndrome)
TRUE	TRUE	209336_at	PWP2H	PWP2 periodic tryptophan protein homolog (yeast) /// PWP2 periodic tryptophan protein homolog (yeast)
TRUE	TRUE	218073_s_at	FLJ10407	hypothetical protein FLJ10407
TRUE	TRUE	218099_at	HT008	uncharacterized hypothalamus protein HT008
TRUE	TRUE	219960_s_at	UCHL5	ubiquitin carboxyl-terminal hydrolase L5 /// ubiquitin carboxyl-terminal hydrolase L5
TRUE	TRUE	220083_x_at	UCHL5	ubiquitin carboxyl-terminal hydrolase L5
TRUE	TRUE	202441_at	C10orf69	chromosome 10 open reading frame 69
TRUE	TRUE	203023_at	HSPC111	hypothetical protein HSPC111
TRUE	TRUE	205324_s_at	FTSJ1	FtsJ homolog 1 (E. coli) /// FtsJ homolog 1 (E. coli)
TRUE	TRUE	208107_s_at	LOC81691	exonuclease NEF-sp /// exonuclease NEF-sp /// exonuclease NEF-sp
TRUE	TRUE	214011_s_at	HSPC111	hypothetical protein HSPC111
TRUE	TRUE	215215_s_at	LOC81691	exonuclease NEF-sp
TRUE	TRUE	218732_at	Bit1	Bcl-2 inhibitor of transcription
TRUE	TRUE	219110_at	NOLA1	nucleolar protein family A, member 1 (H/ACA small nucleolar RNPs) /// nucleolar protein family A, member 1 (H/ACA small nucleolar RNPs)
TRUE	TRUE	212145_at	MRPS27	mitochondrial ribosomal protein S27
TRUE	TRUE	212251_at	LYRIC	LYRIC/3D3
TRUE	TRUE	200840_at	KARS	lysyl-tRNA synthetase /// lysyl-tRNA synthetase
TRUE	TRUE	202021_x_at	SUI1	putative translation initiation factor
TRUE	TRUE	203150_at	RAB9P40	Rab9 effector p40 /// Rab9 effector p40
TRUE	TRUE	204405_x_at	HSA9761	putative dimethyladenosine transferase
TRUE	TRUE	210802_s_at	HSA9761	putative dimethyladenosine transferase
TRUE	TRUE	217106_x_at	HSA9761	putative dimethyladenosine transferase
TRUE	TRUE	219111_s_at	DDX54	DEAD (Asp-Glu-Ala-Asp) box polypeptide 54
TRUE	TRUE	202620_s_at	PLOD2	procollagen-lysine, 2-oxoglutarate 5-dioxygenase (lysine hydroxylase) 2 /// procollagen-lysine, 2-oxoglutarate 5-dioxygenase (lysine hydroxylase) 2
TRUE	TRUE	203119_at	MGC2574	hypothetical protein MGC2574
TRUE	TRUE	208361_s_at	POLR3D	polymerase (RNA) III (DNA directed) polypeptide D, 44kDa /// polymerase (RNA) III (DNA directed) polypeptide D, 44kDa
TRUE	TRUE	208828_at	POLE3	polymerase (DNA directed), epsilon 3 (p17 subunit) /// polymerase (DNA directed), epsilon 3 (p17 subunit)
TRUE	TRUE	210868_s_at	ELOVL6	ELOVL family member 6, elongation of long chain fatty acids (FEN1/Elo2, SUR4/Elo3-like, yeast)
TRUE	TRUE	211936_at	HSPA5	heat shock 70kDa protein 5 (glucose-regulated protein, 78kDa)
TRUE	TRUE	212018_s_at	DKFZP564M182	DKFZP564M182 protein
TRUE	TRUE	213124_at	ZNF473	zinc finger protein 473
TRUE	TRUE	217884_at	FLJ10774	N-acetyltransferase-like protein
TRUE	TRUE	218882_s_at	WDR3	WD repeat domain 3 /// WD repeat domain 3
TRUE	TRUE	218889_at	C10orf117	chromosome 10 open reading frame 117
TRUE	TRUE	218897_at	MGC10993	hypothetical protein MGC10993
TRUE	TRUE	219031_s_at	CGI-37	comparative gene identification transcript 37
TRUE	TRUE	219969_at	CXorf15	chromosome X open reading frame 15
TRUE	TRUE	221649_s_at	PPAN	peter pan homolog (Drosophila) /// peter pan homolog (Drosophila)
TRUE	TRUE	202431_s_at	MYC	v-myc myelocytomatosis viral oncogene homolog (avian) /// v-myc myelocytomatosis viral oncogene homolog (avian)
TRUE	TRUE	210779_x_at	SIP1	survival of motor neuron protein interacting protein 1
TRUE	TRUE	218594_at	FLJ10359	protein BAP28
TRUE	TRUE	218595_s_at	FLJ10359	protein BAP28
TRUE	TRUE	217099_s_at	GEMIN4	gem (nuclear organelle) associated protein 4
TRUE	TRUE	201323_at	EBNA1BP2	EBNA1 binding protein 2 /// EBNA1 binding protein 2
TRUE	TRUE	201420_s_at	MEP50	MEP50 protein
TRUE	TRUE	201421_s_at	MEP50	MEP50 protein
TRUE	TRUE	201695_s_at	NP	nucleoside phosphorylase /// nucleoside phosphorylase
TRUE	TRUE	201873_s_at	ABCE1	ATP-binding cassette, sub-family E (OABP), member 1
TRUE	TRUE	202462_s_at	DDX46	DEAD (Asp-Glu-Ala-Asp) box polypeptide 46
TRUE	TRUE	202691_at	SNRPD1	small nuclear ribonucleoprotein D1 polypeptide 16kDa
TRUE	TRUE	203462_x_at	EIF3S9	eukaryotic translation initiation factor 3, subunit 9 eta, 116kDa
TRUE	TRUE	203612_at	BYSL	bystin-like /// bystin-like
TRUE	TRUE	205527_s_at	GEMIN4	gem (nuclear organelle) associated protein 4
TRUE	TRUE	205963_s_at	DNAJA3	DnaJ (Hsp40) homolog, subfamily A, member 3 /// DnaJ (Hsp40) homolog, subfamily A, member 3
TRUE	TRUE	208152_s_at	DDX21	DEAD (Asp-Glu-Ala-Asp) box polypeptide 21 /// DEAD (Asp-Glu-Ala-Asp) box polypeptide 21 /// DEAD (Asp-Glu-Ala-Asp) box polypeptide 21
TRUE	TRUE	208985_s_at	EIF3S1	eukaryotic translation initiation factor 3, subunit 1 alpha, 35kDa /// eukaryotic translation initiation factor 3, subunit 1 alpha, 35kDa
TRUE	TRUE	209669_s_at	PAI-RBP1	PAI-1 mRNA-binding protein
TRUE	TRUE	211150_s_at	DLAT	dihydrolipoamide S-acetyltransferase (E2 component of pyruvate dehydrogenase complex)
TRUE	TRUE	211686_s_at	LOC84549	RNA binding protein /// RNA binding protein
TRUE	TRUE	211951_at	NOLC1	nucleolar and coiled-body phosphoprotein 1
TRUE	TRUE	212110_at	SLC39A14	solute carrier family 39 (zinc transporter), member 14
TRUE	TRUE	212160_at	XPOT	exportin, tRNA (nuclear export receptor for tRNAs)
TRUE	TRUE	212424_at	PDCD11	programmed cell death 11
TRUE	TRUE	212568_s_at	DLAT	dihydrolipoamide S-acetyltransferase (E2 component of pyruvate dehydrogenase complex)
TRUE	TRUE	212693_at	MDN1	MDN1, midasin homolog (yeast)
TRUE	TRUE	214784_x_at	XPO6	exportin 6
TRUE	TRUE	214938_x_at	HMGB1	high-mobility group box 1
TRUE	TRUE	217364_x_at	EIF3S1	eukaryotic translation initiation factor 3, subunit 1 alpha, 35kDa
TRUE	TRUE	217895_at	FLJ20758	FLJ20758 protein
TRUE	TRUE	218278_at	FLJ10439	hypothetical protein FLJ10439
TRUE	TRUE	218496_at	RNASEH1	ribonuclease H1
TRUE	TRUE	218592_s_at	CECR5	cat eye syndrome chromosome region, candidate 5
TRUE	TRUE	218670_at	PUS1	pseudouridylate synthase 1 /// pseudouridylate synthase 1
TRUE	TRUE	218947_s_at	PAPD1	PAP associated domain containing 1
TRUE	TRUE	218984_at	FLJ20485	hypothetical protein FLJ20485
TRUE	TRUE	219177_at	BRIX	BRIX
TRUE	TRUE	222382_x_at	NUP205	nucleoporin 205kDa
TRUE	TRUE	41037_at	TEAD4	TEA domain family member 4
TRUE	FALSE	202975_s_at	RHOBTB3	Rho-related BTB domain containing 3
TRUE	FALSE	201606_s_at	PWP1	nuclear phosphoprotein similar to S. cerevisiae PWP1
TRUE	FALSE	213409_s_at	RHEB	Ras homolog enriched in brain
TRUE	FALSE	219198_at	GTF3C4	general transcription factor IIIC, polypeptide 4, 90kDa /// general transcription factor IIIC, polypeptide 4, 90kDa
TRUE	FALSE	217584_at	NPC1	Niemann-Pick disease, type C1
TRUE	FALSE	201914_s_at	SEC63	SEC63-like (S. cerevisiae)
TRUE	FALSE	202352_s_at	PSMD12	proteasome (prosome, macropain) 26S subunit, non-ATPase, 12
TRUE	FALSE	209137_s_at	USP10	ubiquitin specific protease 10
TRUE	FALSE	207265_s_at	KDELR3	KDEL (Lys-Asp-Glu-Leu) endoplasmic reticulum protein retention receptor 3
TRUE	FALSE	209273_s_at	HBLD2	HESB like domain containing 2
TRUE	FALSE	210625_s_at	AKAP1	A kinase (PRKA) anchor protein 1
TRUE	FALSE	218296_x_at	FLJ10504	misato
TRUE	FALSE	214805_at	EIF4A1	eukaryotic translation initiation factor 4A, isoform 1
TRUE	FALSE	201026_at	EIF5B	eukaryotic translation initiation factor 5B
TRUE	FALSE	221871_s_at	TFG	TRK-fused gene
TRUE	FALSE	209247_s_at	ABCF2	ATP-binding cassette, sub-family F (GCN20), member 2 /// ATP-binding cassette, sub-family F (GCN20), member 2
TRUE	FALSE	214727_at	BRCA2	breast cancer 2, early onset
TRUE	FALSE	216913_s_at	KIAA0690	KIAA0690
TRUE	FALSE	202195_s_at	CGI-100	CGI-100 protein
TRUE	FALSE	205873_at	PIGL	phosphatidylinositol glycan, class L /// phosphatidylinositol glycan, class L
TRUE	FALSE	220243_at	HSPC063	HSPC063 protein
TRUE	FALSE	219615_s_at	KCNK5	potassium channel, subfamily K, member 5 /// potassium channel, subfamily K, member 5
TRUE	FALSE	205106_at	MTCP1	mature T-cell proliferation 1
TRUE	FALSE	207971_s_at	KIAA0582	KIAA0582
TRUE	FALSE	203867_s_at	FLJ10458	Notchless gene homolog (Drosophila) /// Notchless gene homolog (Drosophila)
TRUE	FALSE	205976_at	KIAA0971	KIAA0971 protein
TRUE	FALSE	208114_s_at	FLJ12671	hypothetical protein FLJ12671 /// hypothetical protein FLJ12671
TRUE	FALSE	210543_s_at	PRKDC	protein kinase, DNA-activated, catalytic polypeptide
TRUE	FALSE	213031_s_at	FLJ14888	hypothetical protein FLJ14888
TRUE	FALSE	215177_s_at	ITGA6	integrin, alpha 6
TRUE	FALSE	216226_at	TAF4B	TAF4b RNA polymerase II, TATA box binding protein (TBP)-associated factor, 105kDa
TRUE	FALSE	47105_at	FLJ20399	hypothetical protein FLJ20399
TRUE	FALSE	219328_at	DDX31	DEAD (Asp-Glu-Ala-Asp) box polypeptide 31
TRUE	FALSE	200022_at	RPL18	ribosomal protein L18 /// ribosomal protein L18 /// ribosomal protein L18
TRUE	FALSE	201632_at	EIF2B1	eukaryotic translation initiation factor 2B, subunit 1 alpha, 26kDa /// eukaryotic translation initiation factor 2B, subunit 1 alpha, 26kDa
TRUE	FALSE	201725_at	C10orf7	chromosome 10 open reading frame 7 /// chromosome 10 open reading frame 7
TRUE	FALSE	204303_s_at	KIAA0427	KIAA0427
TRUE	FALSE	205429_s_at	MPP6	membrane protein, palmitoylated 6 (MAGUK p55 subfamily member 6) /// membrane protein, palmitoylated 6 (MAGUK p55 subfamily member 6)
TRUE	FALSE	205654_at	C4BPA	complement component 4 binding protein, alpha /// complement component 4 binding protein, alpha
TRUE	FALSE	209595_at	GTF2F2	general transcription factor IIF, polypeptide 2, 30kDa /// general transcription factor IIF, polypeptide 2, 30kDa
TRUE	FALSE	210166_at	TLR5	toll-like receptor 5
TRUE	FALSE	210762_s_at	DLC1	deleted in liver cancer 1 /// deleted in liver cancer 1
TRUE	FALSE	211982_x_at	XPO6	exportin 6
TRUE	FALSE	212088_at	PMPCA	peptidase (mitochondrial processing) alpha
TRUE	FALSE	212422_at	PDCD11	programmed cell death 11
TRUE	FALSE	212773_s_at	TOMM20	translocase of outer mitochondrial membrane 20 homolog (yeast)
TRUE	FALSE	212844_at	KIAA0179	KIAA0179
TRUE	FALSE	213103_at	STARD13	START domain containing 13
TRUE	FALSE	214045_at	LIAS	lipoic acid synthetase
TRUE	FALSE	215220_s_at	TPR	translocated promoter region (to activated MET oncogene)
TRUE	FALSE	215336_at	AKAP11	A kinase (PRKA) anchor protein 11
TRUE	FALSE	217216_x_at	MLH3	mutL homolog 3 (E. coli)
TRUE	FALSE	217813_s_at	SPIN	spindlin /// spindlin
TRUE	FALSE	218497_s_at	RNASEH1	ribonuclease H1 /// ribonuclease H1
TRUE	TRUE	202655_at	ARMET	arginine-rich, mutated in early stage tumors /// arginine-rich, mutated in early stage tumors
TRUE	TRUE	205284_at	KIAA0133	KIAA0133 gene product
TRUE	TRUE	209825_s_at	UCK2	uridine monophosphate kinase /// uridine monophosphate kinase
TRUE	TRUE	218708_at	NXT1	NTF2-like export factor 1 /// NTF2-like export factor 1
TRUE	TRUE	218944_at	PYCRL	pyrroline-5-carboxylate reductase-like
TRUE	TRUE	220865_s_at	TPRT	trans-prenyltransferase /// trans-prenyltransferase
TRUE	TRUE	220980_s_at	ADPGK	ATP-dependent glucokinase /// ATP-dependent glucokinase
TRUE	TRUE	207668_x_at	TXNDC7	thioredoxin domain containing 7 (protein disulfide isomerase)
TRUE	TRUE	208638_at	TXNDC7	thioredoxin domain containing 7 (protein disulfide isomerase)
TRUE	TRUE	212281_s_at	MAC30	hypothetical protein MAC30
TRUE	TRUE	204244_s_at	ASK	activator of S phase kinase /// activator of S phase kinase
TRUE	TRUE	202138_x_at	JTV1	JTV1 gene /// JTV1 gene
TRUE	TRUE	204977_at	DDX10	DEAD (Asp-Glu-Ala-Asp) box polypeptide 10 /// DEAD (Asp-Glu-Ala-Asp) box polypeptide 10
TRUE	TRUE	209971_x_at	JTV1	JTV1 gene
TRUE	TRUE	215304_at	NULL	Human clone 23948 mRNA sequence
TRUE	TRUE	219006_at	C6orf66	chromosome 6 open reading frame 66
TRUE	TRUE	221987_s_at	FLJ10534	hypothetical protein FLJ10534
TRUE	TRUE	65588_at	NULL	CDNA clone IMAGE:3880075, partial cds
TRUE	TRUE	202458_at	PRSS23	protease, serine, 23 /// protease, serine, 23
TRUE	TRUE	204027_s_at	METTL1	methyltransferase-like 1 /// methyltransferase-like 1
TRUE	TRUE	205239_at	AREG	amphiregulin (schwannoma-derived growth factor) /// amphiregulin (schwannoma-derived growth factor)
TRUE	TRUE	205440_s_at	NPY1R	neuropeptide Y receptor Y1 /// neuropeptide Y receptor Y1
TRUE	TRUE	205565_s_at	FXN	Friedreich ataxia /// Friedreich ataxia
TRUE	TRUE	207675_x_at	ARTN	artemin
TRUE	TRUE	209527_at	EXOSC2	exosome component 2
TRUE	TRUE	209567_at	RRS1	RRS1 ribosome biogenesis regulator homolog (S. cerevisiae)
TRUE	TRUE	209921_at	SLC7A11	solute carrier family 7, (cationic amino acid transporter, y+ system) member 11 /// solute carrier family 7, (cationic amino acid transporter, y+ system) member 11
TRUE	TRUE	211953_s_at	RANBP5	karyopherin (importin) beta 3
TRUE	TRUE	211955_at	RANBP5	karyopherin (importin) beta 3
TRUE	TRUE	213320_at	HRMT1L3	protein arginine N-methyltransferase 3
TRUE	TRUE	213427_at	RPP40	ribonuclease P 40kDa subunit /// ribonuclease P 40kDa subunit
TRUE	TRUE	213459_at	RPL37A	ribosomal protein L37a
TRUE	TRUE	214240_at	GAL	galanin
TRUE	TRUE	214427_at	NOL1	nucleolar protein 1, 120kDa /// nucleolar protein 1, 120kDa
TRUE	TRUE	217466_x_at	RPS2	ribosomal protein S2
TRUE	TRUE	218104_at	TEX10	testis expressed gene 10
TRUE	TRUE	218512_at	WDR12	WD repeat domain 12
TRUE	TRUE	218590_at	PEO1	progressive external ophthalmoplegia 1
TRUE	TRUE	218657_at	RAPGEFL1	Rap guanine nucleotide exchange factor (GEF)-like 1 /// Rap guanine nucleotide exchange factor (GEF)-like 1
TRUE	TRUE	218898_at	CT120	membrane protein expressed in epithelial-like lung adenocarcinoma
TRUE	TRUE	219178_at	QTRTD1	queuine tRNA-ribosyltransferase domain containing 1
TRUE	TRUE	219539_at	GEMIN6	gem (nuclear organelle) associated protein 6
TRUE	TRUE	219581_at	MGC2776	hypothetical protein MGC2776
TRUE	TRUE	220007_at	FLJ13984	hypothetical protein FLJ13984
TRUE	TRUE	220011_at	MGC2603	hypothetical protein MGC2603
TRUE	TRUE	220177_s_at	TMPRSS3	transmembrane protease, serine 3 /// transmembrane protease, serine 3
TRUE	TRUE	222013_x_at	MGC16279	hypothetical protein MGC16279
TRUE	FALSE	220442_at	GALNT4	UDP-N-acetyl-alpha-D-galactosamine:polypeptide N-acetylgalactosaminyltransferase 4 (GalNAc-T4) /// UDP-N-acetyl-alpha-D-galactosamine:polypeptide N-acetylgalactosaminyltransferase 4 (GalNAc-T4)
TRUE	FALSE	206473_at	MBTPS2	membrane-bound transcription factor protease, site 2
TRUE	FALSE	209190_s_at	DIAPH1	diaphanous homolog 1 (Drosophila) /// diaphanous homolog 1 (Drosophila)
TRUE	FALSE	216165_at	NULL	CDNA: FLJ21997 fis, clone HEP06590
TRUE	FALSE	217656_at	NULL	Transcribed sequences
TRUE	FALSE	203107_x_at	RPS2	ribosomal protein S2
TRUE	FALSE	204492_at	ARHGAP11A	similar to human GTPase-activating protein
TRUE	FALSE	206115_at	EGR3	early growth response 3 /// early growth response 3
TRUE	FALSE	206247_at	MICB	MHC class I polypeptide-related sequence B /// MHC class I polypeptide-related sequence B
TRUE	FALSE	209621_s_at	PDLIM3	PDZ and LIM domain 3 /// PDZ and LIM domain 3
TRUE	FALSE	209893_s_at	FUT4	fucosyltransferase 4 (alpha (1,3) fucosyltransferase, myeloid-specific)
TRUE	FALSE	210486_at	ANKMY1	ankyrin repeat and MYND domain containing 1
TRUE	FALSE	212433_x_at	RPS2	ribosomal protein S2
TRUE	FALSE	214711_at	15E1.2	hypothetical protein 15E1.2
TRUE	FALSE	219228_at	ZNF331	zinc finger protein 331 /// zinc finger protein 331
TRUE	FALSE	219469_at	DNCH2	dynein, cytoplasmic, heavy polypeptide 2
TRUE	FALSE	219491_at	LRFN4	leucine rich repeat and fibronectin type III domain containing 4
TRUE	FALSE	219525_at	FLJ10847	hypothetical protein FLJ10847
TRUE	FALSE	220155_s_at	BRD9	bromodomain containing 9
TRUE	FALSE	220779_at	PADI3	peptidyl arginine deiminase, type III /// peptidyl arginine deiminase, type III
TRUE	FALSE	40255_at	DDX28	DEAD (Asp-Glu-Ala-Asp) box polypeptide 28
TRUE	FALSE	204699_s_at	MGC29875	hypothetical protein MGC29875
TRUE	FALSE	204781_s_at	TNFRSF6	tumor necrosis factor receptor superfamily, member 6
TRUE	TRUE	222036_s_at	MCM4	MCM4 minichromosome maintenance deficient 4 (S. cerevisiae)
TRUE	TRUE	218782_s_at	ATAD2	ATPase family, AAA domain containing 2
TRUE	TRUE	221703_at	BRIP1	BRCA1 interacting protein C-terminal helicase 1 /// BRCA1 interacting protein C-terminal helicase 1
TRUE	TRUE	221667_s_at	HSPB8	heat shock 22kDa protein 8 /// heat shock 22kDa protein 8
TRUE	TRUE	219544_at	FLJ22624	FLJ22624 protein
TRUE	TRUE	218245_at	E2IG4	hypothetical protein, estradiol-induced
TRUE	TRUE	218886_at	PAK1IP1	PAK1 interacting protein 1
TRUE	TRUE	218001_at	MRPS2	mitochondrial ribosomal protein S2
TRUE	TRUE	200670_at	XBP1	X-box binding protein 1 /// X-box binding protein 1
TRUE	TRUE	218513_at	FLJ11184	hypothetical protein FLJ11184
TRUE	TRUE	201798_s_at	FER1L3	fer-1-like 3, myoferlin (C. elegans) /// fer-1-like 3, myoferlin (C. elegans)
TRUE	TRUE	211864_s_at	FER1L3	fer-1-like 3, myoferlin (C. elegans)
TRUE	TRUE	203622_s_at	LOC56902	putatative 28 kDa protein /// putatative 28 kDa protein
TRUE	TRUE	209339_at	SIAH2	seven in absentia homolog 2 (Drosophila) /// seven in absentia homolog 2 (Drosophila)
TRUE	TRUE	203627_at	IGF1R	insulin-like growth factor 1 receptor
TRUE	TRUE	203545_at	ALG8	asparagine-linked glycosylation 8 homolog (yeast, alpha-1,3-glucosyltransferase)
TRUE	TRUE	220038_at	SGKL	serum/glucocorticoid regulated kinase-like /// serum/glucocorticoid regulated kinase-like
TRUE	TRUE	221781_s_at	DNAJC10	DnaJ (Hsp40) homolog, subfamily C, member 10
TRUE	TRUE	221925_s_at	FLJ22490	hypothetical protein FLJ22490
TRUE	TRUE	205862_at	GREB1	GREB1 protein
TRUE	TRUE	212573_at	KIAA0830	KIAA0830 protein
TRUE	TRUE	212665_at	TIPARP	TCDD-inducible poly(ADP-ribose) polymerase
TRUE	TRUE	213906_at	MYBL1	v-myb myeloblastosis viral oncogene homolog (avian)-like 1
TRUE	TRUE	203786_s_at	TPD52L1	tumor protein D52-like 1
TRUE	TRUE	209433_s_at	PPAT	phosphoribosyl pyrophosphate amidotransferase
TRUE	TRUE	209434_s_at	PPAT	phosphoribosyl pyrophosphate amidotransferase
TRUE	TRUE	210372_s_at	TPD52L1	tumor protein D52-like 1 /// tumor protein D52-like 1
TRUE	TRUE	203963_at	CA12	carbonic anhydrase XII /// carbonic anhydrase XII
TRUE	TRUE	204508_s_at	CA12	carbonic anhydrase XII
TRUE	TRUE	214164_x_at	CA12	carbonic anhydrase XII
TRUE	TRUE	202882_x_at	NOL7	nucleolar protein 7, 27kDa
TRUE	TRUE	203749_s_at	RARA	retinoic acid receptor, alpha
TRUE	TRUE	204798_at	MYB	v-myb myeloblastosis viral oncogene homolog (avian) /// v-myb myeloblastosis viral oncogene homolog (avian)
TRUE	TRUE	205009_at	TFF1	trefoil factor 1 (breast cancer, estrogen-inducible sequence expressed in) /// trefoil factor 1 (breast cancer, estrogen-inducible sequence expressed in)
TRUE	TRUE	210097_s_at	NOL7	nucleolar protein 7, 27kDa /// nucleolar protein 7, 27kDa
TRUE	TRUE	212209_at	THRAP2	thyroid hormone receptor associated protein 2
TRUE	TRUE	202949_s_at	FHL2	four and a half LIM domains 2 /// four and a half LIM domains 2
TRUE	TRUE	205590_at	RASGRP1	RAS guanyl releasing protein 1 (calcium and DAG-regulated) /// RAS guanyl releasing protein 1 (calcium and DAG-regulated)
TRUE	TRUE	205677_s_at	DLEU1	deleted in lymphocytic leukemia, 1 /// deleted in lymphocytic leukemia, 1
TRUE	TRUE	210367_s_at	PTGES	prostaglandin E synthase /// prostaglandin E synthase
TRUE	TRUE	213712_at	ELOVL2	elongation of very long chain fatty acids (FEN1/Elo2, SUR4/Elo3, yeast)-like 2
TRUE	TRUE	216228_s_at	WDHD1	WD repeat and HMG-box DNA binding protein 1
TRUE	TRUE	218349_s_at	FLJ10036	hypothetical protein FLJ10036
TRUE	TRUE	218653_at	SLC25A15	solute carrier family 25 (mitochondrial carrier; ornithine transporter) member 15 /// solute carrier family 25 (mitochondrial carrier; ornithine transporter) member 15
TRUE	TRUE	219869_s_at	SLC39A8	solute carrier family 39 (zinc transporter), member 8
TRUE	TRUE	221035_s_at	TEX14	testis expressed sequence 14 /// testis expressed sequence 14 /// testis expressed sequence 14
TRUE	TRUE	221223_x_at	CISH	cytokine inducible SH2-containing protein /// cytokine inducible SH2-containing protein
TRUE	TRUE	200054_at	ZNF259	zinc finger protein 259 /// zinc finger protein 259 /// zinc finger protein 259
TRUE	TRUE	201109_s_at	THBS1	thrombospondin 1
TRUE	TRUE	201349_at	SLC9A3R1	solute carrier family 9 (sodium/hydrogen exchanger), isoform 3 regulator 1 /// solute carrier family 9 (sodium/hydrogen exchanger), isoform 3 regulator 1
TRUE	TRUE	201489_at	PPIF	peptidylprolyl isomerase F (cyclophilin F) /// peptidylprolyl isomerase F (cyclophilin F)
TRUE	TRUE	201490_s_at	PPIF	peptidylprolyl isomerase F (cyclophilin F)
TRUE	TRUE	202393_s_at	TIEG	TGFB inducible early growth response /// TGFB inducible early growth response
TRUE	TRUE	202599_s_at	NRIP1	nuclear receptor interacting protein 1
TRUE	TRUE	202600_s_at	NRIP1	nuclear receptor interacting protein 1
TRUE	TRUE	202613_at	CTPS	CTP synthase /// CTP synthase
TRUE	TRUE	203476_at	TPBG	trophoblast glycoprotein /// trophoblast glycoprotein
TRUE	TRUE	203666_at	CXCL12	chemokine (C-X-C motif) ligand 12 (stromal cell-derived factor 1) /// chemokine (C-X-C motif) ligand 12 (stromal cell-derived factor 1)
TRUE	TRUE	204497_at	ADCY9	adenylate cyclase 9 /// adenylate cyclase 9
TRUE	TRUE	204686_at	IRS1	insulin receptor substrate 1 /// insulin receptor substrate 1
TRUE	TRUE	204887_s_at	PLK4	polo-like kinase 4 (Drosophila) /// polo-like kinase 4 (Drosophila)
TRUE	TRUE	204905_s_at	EEF1E1	eukaryotic translation elongation factor 1 epsilon 1 /// eukaryotic translation elongation factor 1 epsilon 1
TRUE	TRUE	205282_at	LRP8	low density lipoprotein receptor-related protein 8, apolipoprotein e receptor /// low density lipoprotein receptor-related protein 8, apolipoprotein e receptor
TRUE	TRUE	208433_s_at	LRP8	low density lipoprotein receptor-related protein 8, apolipoprotein e receptor
TRUE	TRUE	209052_s_at	WHSC1	Wolf-Hirschhorn syndrome candidate 1
TRUE	TRUE	209687_at	CXCL12	chemokine (C-X-C motif) ligand 12 (stromal cell-derived factor 1)
TRUE	TRUE	210250_x_at	ADSL	adenylosuccinate lyase
TRUE	TRUE	213131_at	OLFM1	olfactomedin 1
TRUE	TRUE	218427_at	SDCCAG3	serologically defined colon cancer antigen 3 /// serologically defined colon cancer antigen 3
TRUE	TRUE	218705_s_at	SNX24	sorting nexing 24
TRUE	TRUE	219255_x_at	IL17RB	interleukin 17 receptor B /// interleukin 17 receptor B
TRUE	TRUE	219648_at	FLJ10116	hypothetical protein FLJ10116
TRUE	TRUE	221090_s_at	FLJ10826	hypothetical protein FLJ10826
TRUE	FALSE	202566_s_at	SVIL	supervillin
TRUE	FALSE	201250_s_at	SLC2A1	solute carrier family 2 (facilitated glucose transporter), member 1 /// solute carrier family 2 (facilitated glucose transporter), member 1
TRUE	FALSE	219117_s_at	FKBP11	FK506 binding protein 11, 19 kDa /// FK506 binding protein 11, 19 kDa
TRUE	FALSE	216450_x_at	TRA1	tumor rejection antigen (gp96) 1
TRUE	FALSE	217416_x_at	ABHD2	abhydrolase domain containing 2
TRUE	FALSE	205097_at	SLC26A2	solute carrier family 26 (sulfate transporter), member 2
TRUE	FALSE	207044_at	THRB	thyroid hormone receptor, beta (erythroblastic leukemia viral (v-erb-a) oncogene homolog 2, avian) /// thyroid hormone receptor, beta (erythroblastic leukemia viral (v-erb-a) oncogene homolog 2, avian)
TRUE	FALSE	212570_at	KIAA0830	KIAA0830 protein
TRUE	FALSE	217716_s_at	SEC61A1	Sec61 alpha 1 subunit (S. cerevisiae) /// Sec61 alpha 1 subunit (S. cerevisiae)
TRUE	FALSE	212400_at	MGC50853	hypothetical protein MGC50853
TRUE	FALSE	210735_s_at	CA12	carbonic anhydrase XII
TRUE	FALSE	211605_s_at	RARA	retinoic acid receptor, alpha /// retinoic acid receptor, alpha
TRUE	FALSE	204597_x_at	STC1	stanniocalcin 1
TRUE	FALSE	207628_s_at	WBSCR22	Williams Beuren syndrome chromosome region 22 /// Williams Beuren syndrome chromosome region 22
TRUE	FALSE	212353_at	SULF1	sulfatase 1
TRUE	FALSE	212354_at	SULF1	sulfatase 1
TRUE	FALSE	222113_s_at	EPS15L1	epidermal growth factor receptor pathway substrate 15-like 1
TRUE	FALSE	218862_at	ASB13	ankyrin repeat and SOCS box-containing 13
TRUE	FALSE	203788_s_at	SEMA3C	sema domain, immunoglobulin domain (Ig), short basic domain, secreted, (semaphorin) 3C
TRUE	FALSE	206409_at	TIAM1	T-cell lymphoma invasion and metastasis 1 /// T-cell lymphoma invasion and metastasis 1
TRUE	FALSE	218544_s_at	RCL1	RNA terminal phosphate cyclase-like 1 /// RNA terminal phosphate cyclase-like 1
TRUE	FALSE	219611_s_at	DKFZP434L0117	hypothetical protein DKFZp434L0117
TRUE	TRUE	211061_s_at	MGAT2	mannosyl (alpha-1,6-)-glycoprotein beta-1,2-N-acetylglucosaminyltransferase /// mannosyl (alpha-1,6-)-glycoprotein beta-1,2-N-acetylglucosaminyltransferase
TRUE	TRUE	201530_x_at	EIF4A1	eukaryotic translation initiation factor 4A, isoform 1 /// eukaryotic translation initiation factor 4A, isoform 1
TRUE	TRUE	211787_s_at	EIF4A1	eukaryotic translation initiation factor 4A, isoform 1 /// eukaryotic translation initiation factor 4A, isoform 1
TRUE	TRUE	203439_s_at	STC2	stanniocalcin 2 /// stanniocalcin 2
FALSE	TRUE	209360_s_at	RUNX1	runt-related transcription factor 1 (acute myeloid leukemia 1; aml1 oncogene)
FALSE	TRUE	202532_s_at	LOC200895	hypothetical protein LOC200895 /// hypothetical protein LOC200895
FALSE	TRUE	219000_s_at	MGC5528	defective in sister chromatid cohesion homolog 1 (S. cerevisiae)
FALSE	TRUE	201291_s_at	TOP2A	topoisomerase (DNA) II alpha 170kDa
FALSE	TRUE	221829_s_at	TNPO1	transportin 1
FALSE	TRUE	212290_at	SLC7A1	solute carrier family 7 (cationic amino acid transporter, y+ system), member 1
FALSE	TRUE	212295_s_at	SLC7A1	solute carrier family 7 (cationic amino acid transporter, y+ system), member 1
FALSE	TRUE	215731_s_at	MPHOSPH9	M-phase phosphoprotein 9
FALSE	TRUE	211596_s_at	LRIG1	leucine-rich repeats and immunoglobulin-like domains 1 /// leucine-rich repeats and immunoglobulin-like domains 1
FALSE	TRUE	204347_at	AK3	adenylate kinase 3
FALSE	TRUE	204348_s_at	AK3	adenylate kinase 3 /// adenylate kinase 3
FALSE	TRUE	218364_at	LRRFIP2	leucine rich repeat (in FLII) interacting protein 2 /// leucine rich repeat (in FLII) interacting protein 2
FALSE	TRUE	204128_s_at	RFC3	replication factor C (activator 1) 3, 38kDa
FALSE	TRUE	218858_at	DEPDC6	DEP domain containing 6
FALSE	TRUE	205882_x_at	ADD3	adducin 3 (gamma)
FALSE	TRUE	212208_at	THRAP2	thyroid hormone receptor associated protein 2
FALSE	TRUE	212551_at	CAP2	CAP, adenylate cyclase-associated protein, 2 (yeast) /// CAP, adenylate cyclase-associated protein, 2 (yeast)
FALSE	TRUE	201110_s_at	THBS1	thrombospondin 1 /// thrombospondin 1
FALSE	TRUE	201195_s_at	SLC7A5	solute carrier family 7 (cationic amino acid transporter, y+ system), member 5 /// solute carrier family 7 (cationic amino acid transporter, y+ system), member 5
FALSE	TRUE	202204_s_at	AMFR	autocrine motility factor receptor
FALSE	TRUE	204498_s_at	ADCY9	adenylate cyclase 9
FALSE	TRUE	204976_s_at	AMMECR1	Alport syndrome, mental retardation, midface hypoplasia and elliptocytosis chromosomal region, gene 1 /// Alport syndrome, mental retardation, midface hypoplasia and elliptocytosis chromosomal region, gene 1
FALSE	TRUE	207332_s_at	TFRC	transferrin receptor (p90, CD71)
FALSE	TRUE	210740_s_at	ITPK1	inositol 1,3,4-triphosphate 5/6 kinase /// inositol 1,3,4-triphosphate 5/6 kinase
FALSE	TRUE	218209_s_at	P15RS	hypothetical protein FLJ10656
FALSE	FALSE	205598_at	LRRFIP1	TRAF interacting protein /// TRAF interacting protein
FALSE	FALSE	207711_at	KIAA0889	KIAA0889 protein
FALSE	FALSE	208711_s_at	CCND1	cyclin D1 (PRAD1: parathyroid adenomatosis 1)
FALSE	FALSE	208712_at	CCND1	cyclin D1 (PRAD1: parathyroid adenomatosis 1) /// cyclin D1 (PRAD1: parathyroid adenomatosis 1)
FALSE	FALSE	213152_s_at	SRP46	Splicing factor, arginine/serine-rich, 46kD
FALSE	FALSE	209869_at	ADRA2A	adrenergic, alpha-2A-, receptor /// adrenergic, alpha-2A-, receptor
FALSE	FALSE	217518_at	FER1L3	fer-1-like 3, myoferlin (C. elegans)
FALSE	FALSE	214153_at	ELOVL5	ELOVL family member 5, elongation of long chain fatty acids (FEN1/Elo2, SUR4/Elo3-like, yeast)
FALSE	FALSE	63825_at	ABHD2	abhydrolase domain containing 2
FALSE	FALSE	203628_at	IGF1R	insulin-like growth factor 1 receptor
FALSE	FALSE	221815_at	ABHD2	abhydrolase domain containing 2
FALSE	FALSE	221263_s_at	SF3B5	splicing factor 3b, subunit 5, 10kDa /// splicing factor 3b, subunit 5, 10kDa
FALSE	FALSE	47773_at	FBXO42	KIAA1332 protein
FALSE	FALSE	208306_x_at	HLA-DRB3	major histocompatibility complex, class II, DR beta 3 /// major histocompatibility complex, class II, DR beta 3
FALSE	FALSE	215193_x_at	HLA-DRB3	major histocompatibility complex, class II, DR beta 3 /// major histocompatibility complex, class II, DR beta 3
FALSE	FALSE	219818_s_at	GPATC1	G patch domain containing 1
FALSE	FALSE	204881_s_at	UGCG	UDP-glucose ceramide glucosyltransferase /// UDP-glucose ceramide glucosyltransferase
FALSE	FALSE	214245_at	RPS14	ribosomal protein S14
FALSE	FALSE	219338_s_at	FLJ20156	hypothetical protein FLJ20156
FALSE	FALSE	201741_x_at	SFRS1	splicing factor, arginine/serine-rich 1 (splicing factor 2, alternate splicing factor)
FALSE	FALSE	201742_x_at	SFRS1	splicing factor, arginine/serine-rich 1 (splicing factor 2, alternate splicing factor)
FALSE	FALSE	203873_at	SMARCA1	SWI/SNF related, matrix associated, actin dependent regulator of chromatin, subfamily a, member 1
FALSE	FALSE	206521_s_at	GTF2A1	general transcription factor IIA, 1, 19/37kDa /// general transcription factor IIA, 1, 19/37kDa
FALSE	FALSE	207574_s_at	GADD45B	growth arrest and DNA-damage-inducible, beta /// growth arrest and DNA-damage-inducible, beta
FALSE	FALSE	213865_at	DCBLD2	discoidin, CUB and LCCL domain containing 2
FALSE	FALSE	214276_at	KLF12	Kruppel-like factor 12
FALSE	FALSE	214519_s_at	RLN2	relaxin 2 (H2) /// relaxin 2 (H2)
FALSE	FALSE	218840_s_at	NADSYN1	NAD synthetase 1
FALSE	FALSE	219743_at	HEY2	hairy/enhancer-of-split related with YRPW motif 2 /// hairy/enhancer-of-split related with YRPW motif 2
FALSE	FALSE	201108_s_at	THBS1	thrombospondin 1
FALSE	FALSE	201578_at	PODXL	podocalyxin-like /// podocalyxin-like
FALSE	FALSE	202203_s_at	AMFR	autocrine motility factor receptor /// autocrine motility factor receptor
FALSE	FALSE	203714_s_at	TBCE	tubulin-specific chaperone e /// tubulin-specific chaperone e
FALSE	FALSE	215411_s_at	C6orf4	chromosome 6 open reading frame 4
FALSE	FALSE	216280_s_at	DICER1	Dicer1, Dcr-1 homolog (Drosophila)
FALSE	TRUE	201917_s_at	FLJ10618	hypothetical protein FLJ10618
FALSE	TRUE	202330_s_at	UNG	uracil-DNA glycosylase /// uracil-DNA glycosylase
FALSE	TRUE	204510_at	CDC7	CDC7 cell division cycle 7 (S. cerevisiae) /// CDC7 cell division cycle 7 (S. cerevisiae)
FALSE	TRUE	202412_s_at	USP1	ubiquitin specific protease 1
FALSE	TRUE	213610_s_at	MGC22679	hypothetical protein MGC22679
FALSE	TRUE	219990_at	FLJ23311	FLJ23311 protein
FALSE	TRUE	208939_at	SEPHS1	selenophosphate synthetase 1
FALSE	TRUE	219493_at	SHCBP1	likely ortholog of mouse Shc SH2-domain binding protein 1
FALSE	TRUE	213494_s_at	YY1	YY1 transcription factor
FALSE	TRUE	212720_at	PAPOLA	poly(A) polymerase alpha
FALSE	TRUE	214283_at	LOC90410	intraflagellar transport protein IFT20
FALSE	TRUE	221920_s_at	MSCP	mitochondrial solute carrier protein
FALSE	TRUE	201675_at	AKAP1	A kinase (PRKA) anchor protein 1 /// A kinase (PRKA) anchor protein 1
FALSE	TRUE	201674_s_at	AKAP1	A kinase (PRKA) anchor protein 1
FALSE	TRUE	209608_s_at	ACAT2	acetyl-Coenzyme A acetyltransferase 2 (acetoacetyl Coenzyme A thiolase)
FALSE	TRUE	212010_s_at	H41	hypothetical protein H41
FALSE	TRUE	203016_s_at	SSX2IP	synovial sarcoma, X breakpoint 2 interacting protein
FALSE	TRUE	203017_s_at	SSX2IP	synovial sarcoma, X breakpoint 2 interacting protein
FALSE	TRUE	203019_x_at	SSX2IP	synovial sarcoma, X breakpoint 2 interacting protein
FALSE	TRUE	205995_x_at	IQCB1	IQ calmodulin-binding motif containing 1
FALSE	TRUE	211707_s_at	IQCB1	IQ calmodulin-binding motif containing 1 /// IQ calmodulin-binding motif containing 1
FALSE	TRUE	206754_s_at	CYP2B6	cytochrome P450, family 2, subfamily B, polypeptide 6 /// cytochrome P450, family 2, subfamily B, polypeptide 6
FALSE	TRUE	201151_s_at	MBNL1	muscleblind-like (Drosophila)
FALSE	TRUE	217647_at	DHODH	dihydroorotate dehydrogenase
FALSE	TRUE	203171_s_at	KIAA0409	KIAA0409 protein
FALSE	TRUE	213947_s_at	NUP210	nucleoporin 210
FALSE	TRUE	212898_at	KIAA0406	KIAA0406 gene product
FALSE	TRUE	218150_at	ARL5	ADP-ribosylation factor-like 5 /// ADP-ribosylation factor-like 5
FALSE	TRUE	218558_s_at	MRPL39	mitochondrial ribosomal protein L39
FALSE	TRUE	220647_s_at	E2IG2	E2IG2 protein
FALSE	TRUE	37005_at	NBL1	neuroblastoma, suppression of tumorigenicity 1
FALSE	TRUE	203068_at	KIAA0469	KIAA0469 gene product
FALSE	TRUE	211754_s_at	SLC25A17	solute carrier family 25 (mitochondrial carrier; peroxisomal membrane protein, 34kDa), member 17 /// solute carrier family 25 (mitochondrial carrier; peroxisomal membrane protein, 34kDa), member 17
FALSE	TRUE	213478_at	KIAA1026	KIAA1026 protein
FALSE	TRUE	214097_at	RPS21	ribosomal protein S21
FALSE	TRUE	217118_s_at	C22orf9	KIAA0930 protein
FALSE	TRUE	221480_at	HNRPD	heterogeneous nuclear ribonucleoprotein D (AU-rich element RNA binding protein 1, 37kDa)
FALSE	TRUE	202364_at	MXI1	MAX interactor 1 /// MAX interactor 1
FALSE	TRUE	222040_at	HNRPA1	heterogeneous nuclear ribonucleoprotein A1
FALSE	TRUE	214291_at	RPL17	ribosomal protein L17
FALSE	TRUE	203438_at	STC2	stanniocalcin 2
FALSE	TRUE	212130_x_at	SUI1	putative translation initiation factor
FALSE	TRUE	213971_s_at	JJAZ1	joined to JAZF1
FALSE	TRUE	218499_at	MST4	Mst3 and SOK1-related kinase /// Mst3 and SOK1-related kinase
FALSE	TRUE	203044_at	CHSY1	carbohydrate (chondroitin) synthase 1
FALSE	TRUE	205129_at	NPM3	nucleophosmin/nucleoplasmin, 3 /// nucleophosmin/nucleoplasmin, 3
FALSE	TRUE	205658_s_at	SNAPC4	small nuclear RNA activating complex, polypeptide 4, 190kDa /// small nuclear RNA activating complex, polypeptide 4, 190kDa
FALSE	TRUE	212674_s_at	DHX30	DEAH (Asp-Glu-Ala-His) box polypeptide 30
FALSE	TRUE	213302_at	PFAS	phosphoribosylformylglycinamidine synthase (FGAR amidotransferase)
FALSE	TRUE	213672_at	MARS	methionine-tRNA synthetase
FALSE	TRUE	214766_s_at	ELYS	ELYS transcription factor-like protein TMBS62
FALSE	TRUE	218884_s_at	FLJ13220	hypothetical protein FLJ13220
FALSE	TRUE	219123_at	ZNF232	zinc finger protein 232 /// zinc finger protein 232
FALSE	TRUE	219449_s_at	FLJ20533	hypothetical protein FLJ20533
FALSE	TRUE	219658_at	PTCD2	pentatricopeptide repeat domain 2
FALSE	TRUE	205063_at	SIP1	survival of motor neuron protein interacting protein 1 /// survival of motor neuron protein interacting protein 1
FALSE	TRUE	209804_at	DCLRE1A	DNA cross-link repair 1A (PSO2 homolog, S. cerevisiae)
FALSE	TRUE	200680_x_at	HMGB1	high-mobility group box 1
FALSE	TRUE	200992_at	IPO7	importin 7 /// importin 7
FALSE	TRUE	200993_at	IPO7	importin 7
FALSE	TRUE	201064_s_at	PABPC4	poly(A) binding protein, cytoplasmic 4 (inducible form) /// poly(A) binding protein, cytoplasmic 4 (inducible form)
FALSE	TRUE	201212_at	LGMN	legumain /// legumain
FALSE	TRUE	201326_at	CCT6A	chaperonin containing TCP1, subunit 6A (zeta 1)
FALSE	TRUE	201327_s_at	CCT6A	chaperonin containing TCP1, subunit 6A (zeta 1) /// chaperonin containing TCP1, subunit 6A (zeta 1)
FALSE	TRUE	201512_s_at	TOMM70A	translocase of outer mitochondrial membrane 70 homolog A (yeast)
FALSE	TRUE	202147_s_at	IFRD1	interferon-related developmental regulator 1
FALSE	TRUE	202466_at	POLS	polymerase (DNA directed) sigma /// polymerase (DNA directed) sigma
FALSE	TRUE	203007_x_at	LYPLA1	lysophospholipase I
FALSE	TRUE	203176_s_at	TFAM	transcription factor A, mitochondrial
FALSE	TRUE	203300_x_at	AP1S2	adaptor-related protein complex 1, sigma 2 subunit
FALSE	TRUE	204281_at	TEAD4	TEA domain family member 4
FALSE	TRUE	204460_s_at	RAD1	RAD1 homolog (S. pombe) /// RAD1 homolog (S. pombe)
FALSE	TRUE	204461_x_at	RAD1	RAD1 homolog (S. pombe)
FALSE	TRUE	205531_s_at	GLS2	glutaminase 2 (liver, mitochondrial) /// glutaminase 2 (liver, mitochondrial)
FALSE	TRUE	208614_s_at	FLNB	filamin B, beta (actin binding protein 278) /// filamin B, beta (actin binding protein 278)
FALSE	TRUE	208688_x_at	EIF3S9	eukaryotic translation initiation factor 3, subunit 9 eta, 116kDa
FALSE	TRUE	208696_at	CCT5	chaperonin containing TCP1, subunit 5 (epsilon)
FALSE	TRUE	208905_at	CYCS	cytochrome c, somatic /// cytochrome c, somatic
FALSE	TRUE	208955_at	DUT	dUTP pyrophosphatase /// dUTP pyrophosphatase
FALSE	TRUE	208956_x_at	DUT	dUTP pyrophosphatase
FALSE	TRUE	209180_at	RABGGTB	Rab geranylgeranyltransferase, beta subunit
FALSE	TRUE	209385_s_at	PROSC	proline synthetase co-transcribed homolog (bacterial)
FALSE	TRUE	209610_s_at	SLC1A4	solute carrier family 1 (glutamate/neutral amino acid transporter), member 4
FALSE	TRUE	210054_at	C4orf15	chromosome 4 open reading frame 15
FALSE	TRUE	210076_x_at	PAI-RBP1	PAI-1 mRNA-binding protein
FALSE	TRUE	210216_x_at	RAD1	RAD1 homolog (S. pombe)
FALSE	TRUE	210466_s_at	PAI-RBP1	PAI-1 mRNA-binding protein
FALSE	TRUE	210656_at	EED	embryonic ectoderm development
FALSE	TRUE	211615_s_at	LRPPRC	leucine-rich PPR-motif containing /// leucine-rich PPR-motif containing
FALSE	TRUE	212139_at	GCN1L1	GCN1 general control of amino-acid synthesis 1-like 1 (yeast)
FALSE	TRUE	212811_x_at	SLC1A4	solute carrier family 1 (glutamate/neutral amino acid transporter), member 4
FALSE	TRUE	213461_at	CPSF5	cleavage and polyadenylation specific factor 5, 25 kDa
FALSE	TRUE	214976_at	RPL13	ribosomal protein L13
FALSE	TRUE	215629_s_at	DLEU2	deleted in lymphocytic leukemia, 2
FALSE	TRUE	217427_s_at	HIRA	HIR histone cell cycle regulation defective homolog A (S. cerevisiae) /// HIR histone cell cycle regulation defective homolog A (S. cerevisiae)
FALSE	TRUE	217725_x_at	PAI-RBP1	PAI-1 mRNA-binding protein
FALSE	TRUE	219226_at	CRK7	CDC2-related protein kinase 7 /// CDC2-related protein kinase 7
FALSE	TRUE	219558_at	AFURS1	ATPase family homolog up-regulated in senescence cells
FALSE	TRUE	221158_at	C21orf66	chromosome 21 open reading frame 66 /// chromosome 21 open reading frame 66
FALSE	TRUE	44065_at	FLJ14827	hypothetical protein FLJ14827
FALSE	TRUE	218185_s_at	ARMC1	armadillo repeat containing protein
FALSE	TRUE	219510_at	POLQ	polymerase (DNA directed), theta /// polymerase (DNA directed), theta
FALSE	TRUE	39966_at	CSPG5	chondroitin sulfate proteoglycan 5 (neuroglycan C)
FALSE	TRUE	221685_s_at	FLJ20364	hypothetical protein FLJ20364
FALSE	TRUE	204771_s_at	TTF1	transcription termination factor, RNA polymerase I
FALSE	TRUE	222130_s_at	FTSJ2	FtsJ homolog 2 (E. coli)
FALSE	TRUE	202761_s_at	SYNE2	spectrin repeat containing, nuclear envelope 2
FALSE	TRUE	209846_s_at	BTN3A2	butyrophilin, subfamily 3, member A2 /// butyrophilin, subfamily 3, member A2
FALSE	TRUE	212098_at	LOC151162	hypothetical protein LOC151162
FALSE	TRUE	212528_at	NULL	Clone IMAGE:3605655, mRNA
FALSE	TRUE	213237_at	NULL	Similar to RIKEN cDNA 2310008H09 gene, clone IMAGE:4445040, mRNA
FALSE	TRUE	217988_at	CCNB1IP1	cyclin B1 interacting protein 1 /// cyclin B1 interacting protein 1
FALSE	TRUE	221879_at	CALML4	serologically defined breast cancer antigen NY-BR-20
FALSE	TRUE	64408_s_at	CALML4	serologically defined breast cancer antigen NY-BR-20
FALSE	TRUE	201017_at	EIF1AX	eukaryotic translation initiation factor 1A, X-linked
FALSE	TRUE	201019_s_at	EIF1AX	eukaryotic translation initiation factor 1A, X-linked
FALSE	TRUE	201508_at	IGFBP4	insulin-like growth factor binding protein 4 /// insulin-like growth factor binding protein 4
FALSE	TRUE	203230_at	DVL1	dishevelled, dsh homolog 1 (Drosophila) /// dishevelled, dsh homolog 1 (Drosophila)
FALSE	TRUE	204207_s_at	RNGTT	RNA guanylyltransferase and 5'-phosphatase /// RNA guanylyltransferase and 5'-phosphatase
FALSE	TRUE	204285_s_at	PMAIP1	phorbol-12-myristate-13-acetate-induced protein 1
FALSE	TRUE	204286_s_at	PMAIP1	phorbol-12-myristate-13-acetate-induced protein 1 /// phorbol-12-myristate-13-acetate-induced protein 1
FALSE	TRUE	204668_at	FTLL1	ferritin, light polypeptide-like 1
FALSE	TRUE	206848_at	HOXA7	homeo box A7 /// homeo box A7
FALSE	TRUE	208305_at	PGR	progesterone receptor /// progesterone receptor
FALSE	TRUE	211721_s_at	ZNF551	zinc finger protein 551 /// zinc finger protein 551
FALSE	TRUE	211952_at	RANBP5	karyopherin (importin) beta 3
FALSE	TRUE	214220_s_at	ALMS1	Alstrom syndrome 1
FALSE	TRUE	215011_at	RNU17D	RNA, U17D small nucleolar
FALSE	TRUE	218229_s_at	POGK	pogo transposable element with KRAB domain
FALSE	TRUE	218712_at	FLJ20508	hypothetical protein FLJ20508
FALSE	TRUE	219098_at	MYBBP1A	MYB binding protein (P160) 1a /// MYB binding protein (P160) 1a
FALSE	TRUE	219967_at	FLJ22578	hypothetical protein FLJ22578
FALSE	TRUE	219983_at	HRASLS	HRAS-like suppressor /// HRAS-like suppressor
FALSE	TRUE	220066_at	CARD15	caspase recruitment domain family, member 15 /// caspase recruitment domain family, member 15
FALSE	TRUE	220089_at	C14orf160	chromosome 14 open reading frame 160
FALSE	TRUE	221688_s_at	C15orf12	chromosome 15 open reading frame 12
FALSE	TRUE	221931_s_at	SEH1L	sec13-like protein
FALSE	FALSE	219850_s_at	EHF	ets homologous factor /// ets homologous factor
FALSE	FALSE	208460_at	GJA7	gap junction protein, alpha 7, 45kDa (connexin 45) /// gap junction protein, alpha 7, 45kDa (connexin 45)
FALSE	FALSE	200658_s_at	ZNF607	zinc finger protein 607
FALSE	FALSE	213577_at	SQLE	squalene epoxidase
FALSE	FALSE	219551_at	EAF2	ELL associated factor 2
FALSE	FALSE	219863_at	HERC5	cyclin-E binding protein 1 /// cyclin-E binding protein 1
FALSE	FALSE	220969_s_at	NULL	---
FALSE	FALSE	209522_s_at	CRAT	carnitine acetyltransferase /// carnitine acetyltransferase
FALSE	FALSE	211540_s_at	RB1	retinoblastoma 1 (including osteosarcoma)
FALSE	FALSE	212591_at	KIAA0117	KIAA0117 protein
FALSE	FALSE	213107_at	TNIK	TRAF2 and NCK interacting kinase
FALSE	FALSE	214734_at	SLAC2-B	SLAC2-B
FALSE	FALSE	215356_at	FLJ13072	hypothetical gene FLJ13072
FALSE	FALSE	215376_at	NULL	CDNA FLJ12295 fis, clone MAMMA1001818
FALSE	FALSE	215470_at	NULL	MRNA; cDNA DKFZp686I1792 (from clone DKFZp686I1792)
FALSE	FALSE	215854_at	NULL	CDNA FLJ11844 fis, clone HEMBA1006665
FALSE	FALSE	216112_at	NULL	CDNA FLJ13538 fis, clone PLACE1006617
FALSE	FALSE	216728_at	NULL	---
FALSE	FALSE	219563_at	C14orf139	chromosome 14 open reading frame 139
FALSE	FALSE	221085_at	TNFSF15	tumor necrosis factor (ligand) superfamily, member 15 /// tumor necrosis factor (ligand) superfamily, member 15
FALSE	FALSE	221558_s_at	LEF1	lymphoid enhancer-binding factor 1 /// lymphoid enhancer-binding factor 1
FALSE	FALSE	200819_s_at	RPS15	ribosomal protein S15 /// ribosomal protein S15
FALSE	FALSE	201528_at	RPA1	replication protein A1, 70kDa
FALSE	FALSE	202170_s_at	AASDHPPT	aminoadipate-semialdehyde dehydrogenase-phosphopantetheinyl transferase
FALSE	FALSE	203692_s_at	E2F3	E2F transcription factor 3
FALSE	FALSE	204533_at	CXCL10	chemokine (C-X-C motif) ligand 10 /// chemokine (C-X-C motif) ligand 10
FALSE	FALSE	205004_at	NKRF	NF-kappa B-repressing factor /// NF-kappa B-repressing factor
FALSE	FALSE	206290_s_at	RGS7	regulator of G-protein signalling 7 /// regulator of G-protein signalling 7
FALSE	FALSE	207085_x_at	CSF2RA	colony stimulating factor 2 receptor, alpha, low-affinity (granulocyte-macrophage)
FALSE	FALSE	207218_at	F9	coagulation factor IX (plasma thromboplastic component, Christmas disease, hemophilia B) /// coagulation factor IX (plasma thromboplastic component, Christmas disease, hemophilia B)
FALSE	FALSE	207588_at	MYT2	myelin transcription factor 2 /// myelin transcription factor 2
FALSE	FALSE	207602_at	HAT	airway trypsin-like protease /// airway trypsin-like protease
FALSE	FALSE	207850_at	CXCL3	chemokine (C-X-C motif) ligand 3 /// chemokine (C-X-C motif) ligand 3
FALSE	FALSE	209312_x_at	HLA-DRB1	major histocompatibility complex, class II, DR beta 1 /// major histocompatibility complex, class II, DR beta 1
FALSE	FALSE	209767_s_at	GP1BB	glycoprotein Ib (platelet), beta polypeptide
FALSE	FALSE	209840_s_at	LRRN3	leucine rich repeat neuronal 3
FALSE	FALSE	210834_s_at	PTGER3	prostaglandin E receptor 3 (subtype EP3)
FALSE	FALSE	213922_at	TTBK2	tau tubulin kinase 2
FALSE	FALSE	214282_at	CP	ceruloplasmin (ferroxidase)
FALSE	FALSE	215725_at	DGCR11	DiGeorge syndrome critical region gene 11
FALSE	FALSE	216718_at	C1orf46	skin-specific protein
FALSE	FALSE	217042_at	DKFZP564M1462	DKFZP564M1462 protein
FALSE	FALSE	217362_x_at	HLA-DRB6	major histocompatibility complex, class II, DR beta 6 (pseudogene)
FALSE	FALSE	217859_s_at	SLC39A9	solute carrier family 39 (zinc transporter), member 9
FALSE	FALSE	218794_s_at	TXNL4B	Dim1-like protein
FALSE	FALSE	218824_at	FLJ10781	hypothetical protein FLJ10781
FALSE	FALSE	218990_s_at	SPRR3	small proline-rich protein 3 /// small proline-rich protein 3
FALSE	FALSE	219300_s_at	CNTNAP2	contactin associated protein-like 2
FALSE	FALSE	219301_s_at	CNTNAP2	contactin associated protein-like 2
FALSE	FALSE	219884_at	LHX6	LIM homeobox 6 /// LIM homeobox 6
FALSE	FALSE	219917_at	ZCCHC4	zinc finger, CCHC domain containing 4
FALSE	FALSE	219959_at	MOCOS	molybdenum cofactor sulfurase
FALSE	FALSE	219984_s_at	HRASLS	HRAS-like suppressor
FALSE	FALSE	220176_at	C14orf127	chromosome 14 open reading frame 127
FALSE	FALSE	220458_at	FLJ10246	hypothetical protein FLJ10246
FALSE	FALSE	220459_at	MCM3APAS	MCM3 minichromosome maintenance deficient 3 (S. cerevisiae) associated protein, antisense
FALSE	FALSE	220703_at	C10orf110	chromosome 10 open reading frame 110
FALSE	FALSE	220792_at	PRDM5	PR domain containing 5 /// PR domain containing 5
FALSE	FALSE	220967_s_at	FLJ14129	hypothetical protein FLJ14129 /// hypothetical protein FLJ14129
FALSE	FALSE	221088_s_at	PPP1R9A	protein phosphatase 1, regulatory (inhibitor) subunit 9A
FALSE	FALSE	221277_s_at	PUS3	hypothetical protein FKSG32 /// hypothetical protein FKSG32
FALSE	FALSE	221798_x_at	RPS2	ribosomal protein S2
FALSE	FALSE	222068_s_at	LOC123872	similar to RIKEN cDNA 4930457P18
FALSE	FALSE	41220_at	MSF	MLL septin-like fusion
FALSE	FALSE	41660_at	CELSR1	cadherin, EGF LAG seven-pass G-type receptor 1 (flamingo homolog, Drosophila)
FALSE	FALSE	204799_at	ZBED4	zinc finger, BED domain containing 4
FALSE	FALSE	205413_at	C11orf8	chromosome 11 open reading frame 8 /// chromosome 11 open reading frame 8
FALSE	FALSE	206704_at	CLCN5	chloride channel 5 (nephrolithiasis 2, X-linked, Dent disease) /// chloride channel 5 (nephrolithiasis 2, X-linked, Dent disease)
FALSE	FALSE	209655_s_at	TM4SF10	transmembrane 4 superfamily member 10
FALSE	FALSE	220251_at	MGC29875	hypothetical protein MGC29875
FALSE	FALSE	204403_x_at	KIAA0738	KIAA0738 gene product
FALSE	FALSE	201969_at	NASP	nuclear autoantigenic sperm protein (histone-binding)
FALSE	FALSE	211584_s_at	NPAT	nuclear protein, ataxia-telangiectasia locus
FALSE	FALSE	204195_s_at	PKNOX1	PBX/knotted 1 homeobox 1
FALSE	FALSE	212237_at	ASXL1	additional sex combs like 1 (Drosophila)
FALSE	FALSE	218414_s_at	NDE1	nudE nuclear distribution gene E homolog 1 (A. nidulans)
FALSE	FALSE	212660_at	PHF15	PHD finger protein 15
FALSE	FALSE	215918_s_at	SPTBN1	spectrin, beta, non-erythrocytic 1
FALSE	FALSE	216653_at	DR1	down-regulator of transcription 1, TBP-binding (negative cofactor 2)
FALSE	FALSE	54037_at	HPS4	Hermansky-Pudlak syndrome 4
FALSE	FALSE	212057_at	KIAA0182	KIAA0182 protein
FALSE	FALSE	211740_at	ICA1	islet cell autoantigen 1, 69kDa /// islet cell autoantigen 1, 69kDa
FALSE	FALSE	213589_s_at	LOC146712	hypothetical protein LOC146712
FALSE	FALSE	220948_s_at	ATP1A1	ATPase, Na+/K+ transporting, alpha 1 polypeptide /// ATPase, Na+/K+ transporting, alpha 1 polypeptide
FALSE	FALSE	213076_at	ITPKC	inositol 1,4,5-trisphosphate 3-kinase C
FALSE	FALSE	201229_s_at	ARIH2	ariadne homolog 2 (Drosophila) /// ariadne homolog 2 (Drosophila)
FALSE	FALSE	217814_at	GK001	GK001 protein
FALSE	FALSE	219868_s_at	ANKFY1	ankyrin repeat and FYVE domain containing 1
FALSE	FALSE	201411_s_at	PLEKHB2	pleckstrin homology domain containing, family B (evectins) member 2
FALSE	FALSE	209186_at	ATP2A2	ATPase, Ca++ transporting, cardiac muscle, slow twitch 2 /// ATPase, Ca++ transporting, cardiac muscle, slow twitch 2
FALSE	FALSE	220606_s_at	MDS006	x 006 protein /// x 006 protein
FALSE	FALSE	203293_s_at	LMAN1	lectin, mannose-binding, 1 /// lectin, mannose-binding, 1
FALSE	FALSE	201211_s_at	DDX3X	DEAD (Asp-Glu-Ala-Asp) box polypeptide 3, X-linked
FALSE	FALSE	212514_x_at	DDX3X	DEAD (Asp-Glu-Ala-Asp) box polypeptide 3, X-linked
FALSE	FALSE	217603_at	ATP6V0A2	ATPase, H+ transporting, lysosomal V0 subunit a isoform 2
FALSE	FALSE	210951_x_at	RAB27A	RAB27A, member RAS oncogene family
FALSE	FALSE	203768_s_at	STS	steroid sulfatase (microsomal), arylsulfatase C, isozyme S
FALSE	FALSE	201498_at	USP7	ubiquitin specific protease 7 (herpes virus-associated)
FALSE	FALSE	205996_s_at	AK2	adenylate kinase 2
FALSE	FALSE	219968_at	ZNF589	zinc finger protein 589
FALSE	FALSE	221853_s_at	LOC283820	hypothetical protein LOC283820
FALSE	FALSE	210272_at	CYP2B6	cytochrome P450, family 2, subfamily B, polypeptide 6
FALSE	FALSE	202707_at	UMPS	uridine monophosphate synthetase (orotate phosphoribosyl transferase and orotidine-5'-decarboxylase)
FALSE	FALSE	220035_at	NUP210	nucleoporin 210
FALSE	FALSE	212316_at	NUP210	nucleoporin 210
FALSE	FALSE	204255_s_at	VDR	vitamin D (1,25- dihydroxyvitamin D3) receptor
FALSE	FALSE	217465_at	NCKAP1	NCK-associated protein 1
FALSE	FALSE	207038_at	SLC16A6	solute carrier family 16 (monocarboxylic acid transporters), member 6 /// solute carrier family 16 (monocarboxylic acid transporters), member 6
FALSE	FALSE	208624_s_at	EIF4G1	eukaryotic translation initiation factor 4 gamma, 1
FALSE	FALSE	213812_s_at	CAMKK2	calcium/calmodulin-dependent protein kinase kinase 2, beta /// calcium/calmodulin-dependent protein kinase kinase 2, beta
FALSE	FALSE	59705_at	SCLY	selenocysteine lyase
FALSE	FALSE	212456_at	KIAA0664	KIAA0664 protein
FALSE	FALSE	218131_s_at	p66alpha	p66 alpha
FALSE	FALSE	203340_s_at	SLC25A12	solute carrier family 25 (mitochondrial carrier, Aralar), member 12 /// solute carrier family 25 (mitochondrial carrier, Aralar), member 12
FALSE	FALSE	206468_s_at	CGI-01	CGI-01 protein /// CGI-01 protein
FALSE	FALSE	204180_s_at	ZNF297B	zinc finger protein 297B
FALSE	FALSE	214117_s_at	BTD	biotinidase
FALSE	FALSE	200630_x_at	SET	SET translocation (myeloid leukemia-associated)
FALSE	FALSE	203562_at	FEZ1	fasciculation and elongation protein zeta 1 (zygin I) /// fasciculation and elongation protein zeta 1 (zygin I)
FALSE	FALSE	204102_s_at	EEF2	eukaryotic translation elongation factor 2 /// eukaryotic translation elongation factor 2
FALSE	FALSE	208442_s_at	ATM	ataxia telangiectasia mutated (includes complementation groups A, C and D)
FALSE	FALSE	208633_s_at	MACF1	microtubule-actin crosslinking factor 1
FALSE	FALSE	209127_s_at	SART3	squamous cell carcinoma antigen recognised by T cells 3
FALSE	FALSE	210231_x_at	SET	SET translocation (myeloid leukemia-associated)
FALSE	FALSE	214008_at	PTK9	PTK9 protein tyrosine kinase 9
FALSE	FALSE	214552_s_at	RABEP1	rabaptin, RAB GTPase binding effector protein 1 /// rabaptin, RAB GTPase binding effector protein 1
FALSE	FALSE	214894_x_at	MACF1	microtubule-actin crosslinking factor 1
FALSE	FALSE	215075_s_at	GRB2	growth factor receptor-bound protein 2 /// growth factor receptor-bound protein 2
FALSE	FALSE	218692_at	FLJ20366	hypothetical protein FLJ20366
FALSE	FALSE	221960_s_at	RAB2	RAB2, member RAS oncogene family
FALSE	FALSE	64371_at	SFRS14	splicing factor, arginine/serine-rich 14
FALSE	FALSE	201348_at	GPX3	glutathione peroxidase 3 (plasma) /// glutathione peroxidase 3 (plasma)
FALSE	FALSE	202464_s_at	PFKFB3	6-phosphofructo-2-kinase/fructose-2,6-biphosphatase 3 /// 6-phosphofructo-2-kinase/fructose-2,6-biphosphatase 3
FALSE	FALSE	202774_s_at	SFRS8	splicing factor, arginine/serine-rich 8 (suppressor-of-white-apricot homolog, Drosophila)
FALSE	FALSE	203188_at	B3GNT6	UDP-GlcNAc:betaGal beta-1,3-N-acetylglucosaminyltransferase 6 /// UDP-GlcNAc:betaGal beta-1,3-N-acetylglucosaminyltransferase 6
FALSE	FALSE	204060_s_at	PRKX	protein kinase, X-linked
FALSE	FALSE	205705_at	ANKRD26	ankyrin repeat domain 26
FALSE	FALSE	205811_at	POLG2	polymerase (DNA directed), gamma 2, accessory subunit /// polymerase (DNA directed), gamma 2, accessory subunit
FALSE	FALSE	206467_x_at	TNFRSF6B	tumor necrosis factor receptor superfamily, member 6b, decoy /// tumor necrosis factor receptor superfamily, member 6b, decoy
FALSE	FALSE	209943_at	FBXL4	F-box and leucine-rich repeat protein 4 /// F-box and leucine-rich repeat protein 4
FALSE	FALSE	210710_at	VG5Q	angiogenic factor VG5Q
FALSE	FALSE	212073_at	CSNK2A1	casein kinase 2, alpha 1 polypeptide
FALSE	FALSE	212193_s_at	38231	likely ortholog of mouse la related protein
FALSE	FALSE	213499_at	CLCN2	chloride channel 2
FALSE	FALSE	215156_at	REC14	recombination protein REC14
FALSE	FALSE	217508_s_at	C18orf25	chromosome 18 open reading frame 25
FALSE	FALSE	218036_x_at	CGI-07	CGI-07 protein /// CGI-07 protein
FALSE	FALSE	218052_s_at	ATP13A	ATPase type 13A
FALSE	FALSE	218197_s_at	OXR1	oxidation resistance 1
FALSE	FALSE	218336_at	PFDN2	prefoldin 2 /// prefoldin 2
FALSE	FALSE	218902_at	NOTCH1	Notch homolog 1, translocation-associated (Drosophila)
FALSE	FALSE	219180_s_at	PEX26	peroxisome biogenesis factor 26
FALSE	FALSE	219468_s_at	CUEDC1	CUE domain containing 1
FALSE	FALSE	220643_s_at	FAIM	Fas apoptotic inhibitory molecule
FALSE	FALSE	221046_s_at	HSPC135	HSPC135 protein
FALSE	FALSE	221096_s_at	PRO1580	hypothetical protein PRO1580
FALSE	FALSE	221513_s_at	UTP14A	UTP14, U3 small nucleolar ribonucleoprotein, homolog A (yeast)
FALSE	FALSE	221514_at	UTP14A	UTP14, U3 small nucleolar ribonucleoprotein, homolog A (yeast) /// UTP14, U3 small nucleolar ribonucleoprotein, homolog A (yeast)
FALSE	FALSE	221598_s_at	CRSP8	cofactor required for Sp1 transcriptional activation, subunit 8, 34kDa
FALSE	FALSE	221952_x_at	KIAA1393	KIAA1393
FALSE	FALSE	36545_s_at	KIAA0542	KIAA0542 gene product
FALSE	FALSE	37953_s_at	ACCN2	amiloride-sensitive cation channel 2, neuronal
FALSE	FALSE	47560_at	LPHN1	latrophilin 1
FALSE	FALSE	50374_at	LOC339229	hypothetical protein LOC339229
FALSE	FALSE	51176_at	CRSP8	cofactor required for Sp1 transcriptional activation, subunit 8, 34kDa
FALSE	FALSE	219120_at	FLJ21945	hypothetical protein FLJ21945
FALSE	FALSE	215533_s_at	UBE4B	ubiquitination factor E4B (UFD2 homolog, yeast)
FALSE	FALSE	200659_s_at	PHB	prohibitin
FALSE	FALSE	201159_s_at	NMT1	N-myristoyltransferase 1
FALSE	FALSE	201423_s_at	CUL4A	cullin 4A
FALSE	FALSE	201819_at	SCARB1	scavenger receptor class B, member 1 /// scavenger receptor class B, member 1
FALSE	FALSE	202142_at	COPS8	COP9 constitutive photomorphogenic homolog subunit 8 (Arabidopsis)
FALSE	FALSE	202143_s_at	COPS8	COP9 constitutive photomorphogenic homolog subunit 8 (Arabidopsis)
FALSE	FALSE	202190_at	CSTF1	cleavage stimulation factor, 3' pre-RNA, subunit 1, 50kDa
FALSE	FALSE	202316_x_at	UBE4B	ubiquitination factor E4B (UFD2 homolog, yeast)
FALSE	FALSE	203143_s_at	KIAA0040	KIAA0040 gene product
FALSE	FALSE	203956_at	ZCWCC1	zinc finger, CW-type with coiled-coil domain 1
FALSE	FALSE	204980_at	CLOCK	clock homolog (mouse) /// clock homolog (mouse)
FALSE	FALSE	205701_at	IPO8	importin 8 /// importin 8
FALSE	FALSE	205934_at	PLCL1	phospholipase C-like 1 /// phospholipase C-like 1
FALSE	FALSE	206765_at	KCNJ2	potassium inwardly-rectifying channel, subfamily J, member 2 /// potassium inwardly-rectifying channel, subfamily J, member 2
FALSE	FALSE	207786_at	CYP2R1	cytochrome P450, family 2, subfamily R, polypeptide 1
FALSE	FALSE	207992_s_at	AMPD3	adenosine monophosphate deaminase (isoform E) /// adenosine monophosphate deaminase (isoform E)
FALSE	FALSE	208613_s_at	FLNB	filamin B, beta (actin binding protein 278)
FALSE	FALSE	208670_s_at	CRI1	CREBBP/EP300 inhibitor 1
FALSE	FALSE	209331_s_at	MAX	MAX protein
FALSE	FALSE	209611_s_at	SLC1A4	solute carrier family 1 (glutamate/neutral amino acid transporter), member 4
FALSE	FALSE	210531_at	NR2C1	nuclear receptor subfamily 2, group C, member 1
FALSE	FALSE	212092_at	PEG10	paternally expressed 10
FALSE	FALSE	212094_at	PEG10	paternally expressed 10
FALSE	FALSE	212116_at	RFP	ret finger protein
FALSE	FALSE	212427_at	KIAA0368	KIAA0368
FALSE	FALSE	212649_at	DHX29	DEAH (Asp-Glu-Ala-His) box polypeptide 29
FALSE	FALSE	213425_at	WNT5A	wingless-type MMTV integration site family, member 5A
FALSE	FALSE	213989_x_at	C21orf18	chromosome 21 open reading frame 18
FALSE	FALSE	214173_x_at	C19orf2	chromosome 19 open reading frame 2
FALSE	FALSE	214268_s_at	MTMR4	myotubularin related protein 4
FALSE	FALSE	214545_s_at	PROSC	proline synthetase co-transcribed homolog (bacterial)
FALSE	FALSE	214849_at	C6orf69	chromosome 6 open reading frame 69
FALSE	FALSE	214971_s_at	SIAT1	sialyltransferase 1 (beta-galactoside alpha-2,6-sialyltransferase)
FALSE	FALSE	215927_at	ARFGEF2	ADP-ribosylation factor guanine nucleotide-exchange factor 2 (brefeldin A-inhibited)
FALSE	FALSE	217966_s_at	C1orf24	chromosome 1 open reading frame 24
FALSE	FALSE	218018_at	PDXK	pyridoxal (pyridoxine, vitamin B6) kinase
FALSE	FALSE	218168_s_at	CABC1	chaperone, ABC1 activity of bc1 complex like (S. pombe)
FALSE	FALSE	218271_s_at	PSARL	presenilin associated, rhomboid-like
FALSE	FALSE	218796_at	C20orf42	chromosome 20 open reading frame 42
FALSE	FALSE	218850_s_at	LIMD1	LIM domains containing 1 /// LIM domains containing 1
FALSE	FALSE	219149_x_at	DBR1	debranching enzyme homolog 1 (S. cerevisiae) /// debranching enzyme homolog 1 (S. cerevisiae)
FALSE	FALSE	219187_at	FKBPL	FK506 binding protein like /// FK506 binding protein like
FALSE	FALSE	219638_at	FBXO22	F-box only protein 22 /// F-box only protein 22
FALSE	FALSE	222057_at	MGC3731	hypothetical protein MGC3731
FALSE	FALSE	222074_at	UROD	uroporphyrinogen decarboxylase
FALSE	FALSE	33148_at	ZFR	zinc finger RNA binding protein
FALSE	FALSE	36553_at	ASMTL	acetylserotonin O-methyltransferase-like
FALSE	FALSE	37586_at	ZNF142	zinc finger protein 142 (clone pHZ-49)

## Sheet: Cluster C
E2-induced in MCF-7 xenograft (p<0.05)	E2-induced (24hr) in Rae dataset p<0.05)	Probe Set ID	Symbol	Gene Title
TRUE	TRUE	212541_at	PP591	FAD-synthetase
TRUE	TRUE	213008_at	FLJ10719	hypothetical protein FLJ10719
TRUE	TRUE	209464_at	AURKB	aurora kinase B /// aurora kinase B
TRUE	TRUE	221520_s_at	CDCA8	cell division cycle associated 8
TRUE	TRUE	206364_at	KIF14	kinesin family member 14
TRUE	TRUE	208079_s_at	STK6	serine/threonine kinase 6 /// serine/threonine kinase 6
TRUE	TRUE	209642_at	BUB1	BUB1 budding uninhibited by benzimidazoles 1 homolog (yeast) /// BUB1 budding uninhibited by benzimidazoles 1 homolog (yeast)
TRUE	TRUE	215509_s_at	BUB1	BUB1 budding uninhibited by benzimidazoles 1 homolog (yeast)
TRUE	TRUE	218758_s_at	D21S2056E	DNA segment on chromosome 21 (unique) 2056 expressed sequence /// DNA segment on chromosome 21 (unique) 2056 expressed sequence
TRUE	TRUE	203755_at	BUB1B	BUB1 budding uninhibited by benzimidazoles 1 homolog beta (yeast) /// BUB1 budding uninhibited by benzimidazoles 1 homolog beta (yeast)
TRUE	TRUE	200052_s_at	ILF2	interleukin enhancer binding factor 2, 45kDa /// interleukin enhancer binding factor 2, 45kDa /// interleukin enhancer binding factor 2, 45kDa
TRUE	TRUE	200844_s_at	PRDX6	peroxiredoxin 6
TRUE	TRUE	201268_at	NME2	non-metastatic cells 2, protein (NM23B) expressed in /// non-metastatic cells 2, protein (NM23B) expressed in
TRUE	TRUE	201761_at	MTHFD2	methylene tetrahydrofolate dehydrogenase (NAD+ dependent), methenyltetrahydrofolate cyclohydrolase /// methylene tetrahydrofolate dehydrogenase (NAD+ dependent), methenyltetrahydrofolate cyclohydrolase
TRUE	TRUE	209100_at	IFRD2	interferon-related developmental regulator 2 /// interferon-related developmental regulator 2
TRUE	TRUE	214437_s_at	SHMT2	serine hydroxymethyltransferase 2 (mitochondrial) /// serine hydroxymethyltransferase 2 (mitochondrial)
TRUE	TRUE	202159_at	FARSLA	phenylalanine-tRNA synthetase-like, alpha subunit /// phenylalanine-tRNA synthetase-like, alpha subunit
TRUE	TRUE	217754_at	DDX56	DEAD (Asp-Glu-Ala-Asp) box polypeptide 56 /// DEAD (Asp-Glu-Ala-Asp) box polypeptide 56
TRUE	TRUE	206593_s_at	SURF5	surfeit 5 /// surfeit 5
TRUE	TRUE	201037_at	PFKP	phosphofructokinase, platelet /// phosphofructokinase, platelet
TRUE	TRUE	207856_s_at	FLJ20297	hypothetical protein FLJ20297
TRUE	TRUE	219588_s_at	MT1J	more than blood homolog
TRUE	TRUE	200098_s_at	ANAPC5	anaphase promoting complex subunit 5 /// anaphase promoting complex subunit 5
TRUE	TRUE	211036_x_at	ANAPC5	anaphase promoting complex subunit 5 /// anaphase promoting complex subunit 5
TRUE	TRUE	218481_at	EXOSC5	exosome component 5 /// exosome component 5
TRUE	TRUE	200079_s_at	KARS	lysyl-tRNA synthetase /// lysyl-tRNA synthetase /// lysyl-tRNA synthetase
TRUE	TRUE	209161_at	PRPF4	PRP4 pre-mRNA processing factor 4 homolog (yeast)
TRUE	TRUE	201475_x_at	MARS	methionine-tRNA synthetase
TRUE	TRUE	201614_s_at	RUVBL1	RuvB-like 1 (E. coli) /// RuvB-like 1 (E. coli)
TRUE	TRUE	201892_s_at	IMPDH2	IMP (inosine monophosphate) dehydrogenase 2 /// IMP (inosine monophosphate) dehydrogenase 2
TRUE	TRUE	203701_s_at	FLJ20244	hypothetical protein FLJ20244
TRUE	TRUE	207618_s_at	BCS1L	BCS1-like (yeast) /// BCS1-like (yeast)
TRUE	TRUE	212411_at	IPO4	U3 snoRNP protein 4 homolog
TRUE	TRUE	212691_at	NUP188	nucleoporin 188kDa
TRUE	TRUE	213671_s_at	MARS	methionine-tRNA synthetase
TRUE	TRUE	217822_at	WBP11	WW domain binding protein 11 /// WW domain binding protein 11
TRUE	TRUE	217958_at	TRAPPC4	trafficking protein particle complex 4
TRUE	TRUE	218270_at	MRPL24	mitochondrial ribosomal protein L24
TRUE	TRUE	218305_at	IPO4	importin 4
TRUE	TRUE	218575_at	ANAPC1	anaphase promoting complex subunit 1 /// anaphase promoting complex subunit 1
TRUE	TRUE	200610_s_at	NCL	nucleolin /// nucleolin
TRUE	TRUE	200812_at	CCT7	chaperonin containing TCP1, subunit 7 (eta) /// chaperonin containing TCP1, subunit 7 (eta)
TRUE	TRUE	200875_s_at	NOL5A	nucleolar protein 5A (56kDa with KKE/D repeat) /// nucleolar protein 5A (56kDa with KKE/D repeat)
TRUE	TRUE	201014_s_at	PAICS	phosphoribosylaminoimidazole carboxylase, phosphoribosylaminoimidazole succinocarboxamide synthetase
TRUE	TRUE	201763_s_at	DAXX	death-associated protein 6
TRUE	TRUE	202212_at	PES1	pescadillo homolog 1, containing BRCT domain (zebrafish) /// pescadillo homolog 1, containing BRCT domain (zebrafish)
TRUE	TRUE	202246_s_at	CDK4	cyclin-dependent kinase 4 /// cyclin-dependent kinase 4
TRUE	TRUE	203040_s_at	HMBS	hydroxymethylbilane synthase /// hydroxymethylbilane synthase
TRUE	TRUE	203405_at	DSCR2	Down syndrome critical region gene 2 /// Down syndrome critical region gene 2
TRUE	TRUE	203871_at	SENP3	SUMO1/sentrin/SMT3 specific protease 3 /// SUMO1/sentrin/SMT3 specific protease 3
TRUE	TRUE	204521_at	HSU79274	protein predicted by clone 23733
TRUE	TRUE	204744_s_at	IARS	isoleucine-tRNA synthetase /// isoleucine-tRNA synthetase
TRUE	TRUE	205047_s_at	ASNS	asparagine synthetase /// asparagine synthetase
TRUE	TRUE	205895_s_at	NOLC1	nucleolar and coiled-body phosphoprotein 1 /// nucleolar and coiled-body phosphoprotein 1
TRUE	TRUE	211270_x_at	PTBP1	polypyrimidine tract binding protein 1
TRUE	TRUE	211501_s_at	EIF3S9	eukaryotic translation initiation factor 3, subunit 9 eta, 116kDa /// eukaryotic translation initiation factor 3, subunit 9 eta, 116kDa
TRUE	TRUE	211623_s_at	FBL	fibrillarin /// fibrillarin
TRUE	TRUE	211949_s_at	NOLC1	nucleolar and coiled-body phosphoprotein 1
TRUE	TRUE	212378_at	GART	phosphoribosylglycinamide formyltransferase, phosphoribosylglycinamide synthetase, phosphoribosylaminoimidazole synthetase /// phosphoribosylglycinamide formyltransferase, phosphoribosylglycinamide synthetase, phosphoribosylaminoimidazole synthetase
TRUE	TRUE	212379_at	GART	phosphoribosylglycinamide formyltransferase, phosphoribosylglycinamide synthetase, phosphoribosylaminoimidazole synthetase
TRUE	TRUE	213762_x_at	RBMX	RNA binding motif protein, X-linked
TRUE	TRUE	217786_at	SKB1	SKB1 homolog (S. pombe) /// SKB1 homolog (S. pombe)
TRUE	TRUE	218014_at	PCNT1	pericentrin 1
TRUE	TRUE	218680_x_at	HYPK	Huntingtin interacting protein K /// Huntingtin interacting protein K
TRUE	TRUE	219715_s_at	TDP1	tyrosyl-DNA phosphodiesterase 1
TRUE	TRUE	220789_s_at	TBRG4	transforming growth factor beta regulator 4 /// transforming growth factor beta regulator 4
TRUE	TRUE	221712_s_at	FLJ10439	hypothetical protein FLJ10439 /// hypothetical protein FLJ10439
TRUE	FALSE	205661_s_at	PP591	FAD-synthetase
TRUE	FALSE	203805_s_at	FANCA	Fanconi anemia, complementation group A
TRUE	FALSE	201456_s_at	BUB3	BUB3 budding uninhibited by benzimidazoles 3 homolog (yeast)
TRUE	FALSE	201457_x_at	BUB3	BUB3 budding uninhibited by benzimidazoles 3 homolog (yeast)
TRUE	FALSE	211519_s_at	KIF2C	kinesin family member 2C /// kinesin family member 2C
TRUE	FALSE	200881_s_at	DNAJA1	DnaJ (Hsp40) homolog, subfamily A, member 1
TRUE	FALSE	202848_s_at	GRK6	G protein-coupled receptor kinase 6
TRUE	FALSE	221425_s_at	HBLD2	HESB like domain containing 2 /// HESB like domain containing 2 /// HESB like domain containing 2
TRUE	FALSE	217230_at	VIL2	villin 2 (ezrin)
TRUE	FALSE	210008_s_at	MRPS12	mitochondrial ribosomal protein S12
TRUE	FALSE	216977_x_at	SNRPA1	small nuclear ribonucleoprotein polypeptide A'
TRUE	FALSE	202199_s_at	SRPK1	SFRS protein kinase 1
TRUE	FALSE	204652_s_at	NRF1	nuclear respiratory factor 1
TRUE	FALSE	205134_s_at	NUFIP1	nuclear fragile X mental retardation protein interacting protein 1
TRUE	FALSE	209196_at	C6orf11	chromosome 6 open reading frame 11 /// chromosome 6 open reading frame 11
TRUE	FALSE	210463_x_at	FLJ20244	hypothetical protein FLJ20244
TRUE	FALSE	215581_s_at	MCM3AP	MCM3 minichromosome maintenance deficient 3 (S. cerevisiae) associated protein
TRUE	FALSE	216570_x_at	RPL29	ribosomal protein L29
TRUE	FALSE	219041_s_at	REPIN1	replication initiator 1 /// replication initiator 1
TRUE	FALSE	219215_s_at	SLC39A4	solute carrier family 39 (zinc transporter), member 4
TRUE	FALSE	221632_s_at	WDR4	WD repeat domain 4 /// WD repeat domain 4
TRUE	FALSE	200045_at	ABCF1	ATP-binding cassette, sub-family F (GCN20), member 1 /// ATP-binding cassette, sub-family F (GCN20), member 1 /// ATP-binding cassette, sub-family F (GCN20), member 1
TRUE	FALSE	202577_s_at	FLJ11126	hypothetical protein FLJ11126
TRUE	FALSE	203082_at	BMS1L	BMS1-like, ribosome assembly protein (yeast)
TRUE	FALSE	204459_at	CSTF2	cleavage stimulation factor, 3' pre-RNA, subunit 2, 64kDa /// cleavage stimulation factor, 3' pre-RNA, subunit 2, 64kDa
TRUE	FALSE	209069_s_at	H3F3B	H3 histone, family 3B (H3.3B)
TRUE	FALSE	213760_s_at	ZNF330	zinc finger protein 330
TRUE	FALSE	219940_s_at	FLJ11305	hypothetical protein FLJ11305
TRUE	TRUE	201563_at	SORD	sorbitol dehydrogenase /// sorbitol dehydrogenase
TRUE	TRUE	212279_at	MAC30	hypothetical protein MAC30
TRUE	TRUE	213951_s_at	HUMGT198A	GT198, complete ORF
TRUE	TRUE	212282_at	MAC30	hypothetical protein MAC30
TRUE	TRUE	218156_s_at	FLJ10534	hypothetical protein FLJ10534
TRUE	TRUE	200806_s_at	HSPD1	heat shock 60kDa protein 1 (chaperonin)
TRUE	TRUE	200807_s_at	HSPD1	heat shock 60kDa protein 1 (chaperonin) /// heat shock 60kDa protein 1 (chaperonin)
TRUE	TRUE	202148_s_at	PYCR1	pyrroline-5-carboxylate reductase 1 /// pyrroline-5-carboxylate reductase 1
TRUE	TRUE	204514_at	DPH2L2	DPH2-like 2 (S. cerevisiae) /// DPH2-like 2 (S. cerevisiae)
TRUE	TRUE	204610_s_at	DIPA	hepatitis delta antigen-interacting protein A /// hepatitis delta antigen-interacting protein A
TRUE	TRUE	204928_s_at	SLC10A3	solute carrier family 10 (sodium/bile acid cotransporter family), member 3 /// solute carrier family 10 (sodium/bile acid cotransporter family), member 3
TRUE	TRUE	206023_at	NMU	neuromedin U /// neuromedin U
TRUE	TRUE	207891_s_at	TREX2	three prime repair exonuclease 2 /// three prime repair exonuclease 2
TRUE	TRUE	208627_s_at	NSEP1	nuclease sensitive element binding protein 1
TRUE	TRUE	208787_at	MRPL3	mitochondrial ribosomal protein L3 /// mitochondrial ribosomal protein L3
TRUE	TRUE	212563_at	BOP1	block of proliferation 1
TRUE	TRUE	213334_x_at	TREX2	three prime repair exonuclease 2
TRUE	TRUE	216397_s_at	BOP1	block of proliferation 1
TRUE	TRUE	218275_at	SLC25A10	solute carrier family 25 (mitochondrial carrier; dicarboxylate transporter), member 10 /// solute carrier family 25 (mitochondrial carrier; dicarboxylate transporter), member 10
TRUE	TRUE	218473_s_at	GLT25D1	hypothetical protein FLJ22329
TRUE	TRUE	220651_s_at	MCM10	MCM10 minichromosome maintenance deficient 10 (S. cerevisiae)
TRUE	FALSE	218151_x_at	FLJ11856	putative G-protein coupled receptor GPCR41
TRUE	FALSE	211538_s_at	NULL	---
TRUE	FALSE	201584_s_at	DDX39	DEAD (Asp-Glu-Ala-Asp) box polypeptide 39 /// DEAD (Asp-Glu-Ala-Asp) box polypeptide 39
TRUE	FALSE	209725_at	DRIM	down-regulated in metastasis /// down-regulated in metastasis
TRUE	FALSE	211767_at	MGC14799	hypothetical protein MGC14799 /// hypothetical protein MGC14799
TRUE	TRUE	201930_at	MCM6	MCM6 minichromosome maintenance deficient 6 (MIS5 homolog, S. pombe) (S. cerevisiae) /// MCM6 minichromosome maintenance deficient 6 (MIS5 homolog, S. pombe) (S. cerevisiae)
TRUE	TRUE	212141_at	MCM4	MCM4 minichromosome maintenance deficient 4 (S. cerevisiae)
TRUE	TRUE	204768_s_at	FEN1	flap structure-specific endonuclease 1
TRUE	TRUE	203344_s_at	RBBP8	retinoblastoma binding protein 8 /// retinoblastoma binding protein 8
TRUE	TRUE	211851_x_at	BRCA1	breast cancer 1, early onset
TRUE	TRUE	203418_at	CCNA2	cyclin A2 /// cyclin A2
TRUE	TRUE	211762_s_at	KPNA2	karyopherin alpha 2 (RAG cohort 1, importin alpha 1) /// karyopherin alpha 2 (RAG cohort 1, importin alpha 1)
TRUE	TRUE	204033_at	TRIP13	thyroid hormone receptor interactor 13 /// thyroid hormone receptor interactor 13
TRUE	TRUE	217881_s_at	CDC27	cell division cycle 27
TRUE	TRUE	217832_at	SYNCRIP	synaptotagmin binding, cytoplasmic RNA interacting protein
TRUE	TRUE	217834_s_at	SYNCRIP	synaptotagmin binding, cytoplasmic RNA interacting protein
TRUE	TRUE	201503_at	G3BP	Ras-GTPase-activating protein SH3-domain-binding protein
TRUE	TRUE	221675_s_at	CHPT1	choline phosphotransferase 1 /// choline phosphotransferase 1
TRUE	TRUE	220072_at	FLJ22490	hypothetical protein FLJ22490
TRUE	TRUE	204127_at	RFC3	replication factor C (activator 1) 3, 38kDa /// replication factor C (activator 1) 3, 38kDa
TRUE	TRUE	205909_at	POLE2	polymerase (DNA directed), epsilon 2 (p59 subunit) /// polymerase (DNA directed), epsilon 2 (p59 subunit)
TRUE	TRUE	213911_s_at	H2AFZ	H2A histone family, member Z
TRUE	TRUE	218724_s_at	TGIF2	TGFB-induced factor 2 (TALE family homeobox)
TRUE	TRUE	200894_s_at	FKBP4	FK506 binding protein 4, 59kDa
TRUE	TRUE	200895_s_at	FKBP4	FK506 binding protein 4, 59kDa /// FK506 binding protein 4, 59kDa
TRUE	TRUE	204728_s_at	WDHD1	WD repeat and HMG-box DNA binding protein 1
TRUE	TRUE	208795_s_at	MCM7	MCM7 minichromosome maintenance deficient 7 (S. cerevisiae)
TRUE	TRUE	208863_s_at	SFRS1	splicing factor, arginine/serine-rich 1 (splicing factor 2, alternate splicing factor) /// splicing factor, arginine/serine-rich 1 (splicing factor 2, alternate splicing factor)
TRUE	TRUE	210983_s_at	MCM7	MCM7 minichromosome maintenance deficient 7 (S. cerevisiae)
TRUE	TRUE	218399_s_at	CDCA4	cell division cycle associated 4
TRUE	TRUE	200766_at	CTSD	cathepsin D (lysosomal aspartyl protease) /// cathepsin D (lysosomal aspartyl protease)
TRUE	TRUE	205393_s_at	CHEK1	CHK1 checkpoint homolog (S. pombe) /// CHK1 checkpoint homolog (S. pombe)
TRUE	TRUE	205591_at	OLFM1	olfactomedin 1 /// olfactomedin 1
TRUE	TRUE	212619_at	KIAA0286	KIAA0286 protein
TRUE	TRUE	212621_at	KIAA0286	KIAA0286 protein
TRUE	FALSE	222199_s_at	BIN3	bridging integrator 3 /// bridging integrator 3
TRUE	FALSE	205543_at	APG-1	heat shock protein (hsp110 family) /// heat shock protein (hsp110 family)
TRUE	FALSE	209305_s_at	GADD45B	growth arrest and DNA-damage-inducible, beta
TRUE	FALSE	220029_at	ELOVL2	elongation of very long chain fatty acids (FEN1/Elo2, SUR4/Elo3, yeast)-like 2
TRUE	FALSE	201801_s_at	SLC29A1	solute carrier family 29 (nucleoside transporters), member 1 /// solute carrier family 29 (nucleoside transporters), member 1
TRUE	FALSE	211088_s_at	PLK4	polo-like kinase 4 (Drosophila) /// polo-like kinase 4 (Drosophila)
TRUE	TRUE	209849_s_at	RAD51C	RAD51 homolog C (S. cerevisiae)
TRUE	TRUE	208916_at	SLC1A5	solute carrier family 1 (neutral amino acid transporter), member 5 /// solute carrier family 1 (neutral amino acid transporter), member 5
TRUE	TRUE	208368_s_at	BRCA2	breast cancer 2, early onset
TRUE	TRUE	218299_at	C11orf24	chromosome 11 open reading frame 24
TRUE	TRUE	219490_s_at	DCLRE1B	DNA cross-link repair 1B (PSO2 homolog, S. cerevisiae)
TRUE	TRUE	201577_at	NME1	non-metastatic cells 1, protein (NM23A) expressed in /// non-metastatic cells 1, protein (NM23A) expressed in
TRUE	TRUE	218069_at	XTP3TPA	XTP3-transactivated protein A
TRUE	TRUE	218866_s_at	POLR3K	polymerase (RNA) III (DNA directed) polypeptide K, 12.3 kDa /// polymerase (RNA) III (DNA directed) polypeptide K, 12.3 kDa
FALSE	TRUE	203968_s_at	CDC6	CDC6 cell division cycle 6 homolog (S. cerevisiae) /// CDC6 cell division cycle 6 homolog (S. cerevisiae)
FALSE	TRUE	1053_at	RFC2	replication factor C (activator 1) 2, 40kDa
FALSE	TRUE	203696_s_at	RFC2	replication factor C (activator 1) 2, 40kDa
FALSE	TRUE	210178_x_at	FUSIP1	FUS interacting protein (serine-arginine rich) 1
FALSE	TRUE	204318_s_at	GTSE1	G-2 and S-phase expressed 1
FALSE	TRUE	206500_s_at	C14orf106	chromosome 14 open reading frame 106
FALSE	TRUE	212207_at	THRAP2	thyroid hormone receptor associated protein 2
FALSE	TRUE	204727_at	WDHD1	WD repeat and HMG-box DNA binding protein 1
FALSE	TRUE	211784_s_at	SFRS1	splicing factor, arginine/serine-rich 1 (splicing factor 2, alternate splicing factor) /// splicing factor, arginine/serine-rich 1 (splicing factor 2, alternate splicing factor)
FALSE	TRUE	214430_at	GLA	galactosidase, alpha /// galactosidase, alpha
FALSE	TRUE	215543_s_at	LARGE	like-glycosyltransferase
FALSE	TRUE	221056_x_at	EPS15L1	epidermal growth factor receptor pathway substrate 15-like 1
FALSE	TRUE	201555_at	MCM3	MCM3 minichromosome maintenance deficient 3 (S. cerevisiae) /// MCM3 minichromosome maintenance deficient 3 (S. cerevisiae)
FALSE	TRUE	205394_at	CHEK1	CHK1 checkpoint homolog (S. pombe)
FALSE	FALSE	216405_at	LGALS1	lectin, galactoside-binding, soluble, 1 (galectin 1)
FALSE	FALSE	213406_at	WSB1	WD repeat and SOCS box-containing 1
FALSE	FALSE	201514_s_at	G3BP	Ras-GTPase-activating protein SH3-domain-binding protein
FALSE	FALSE	204863_s_at	IL6ST	interleukin 6 signal transducer (gp130, oncostatin M receptor)
FALSE	FALSE	204864_s_at	IL6ST	interleukin 6 signal transducer (gp130, oncostatin M receptor) /// interleukin 6 signal transducer (gp130, oncostatin M receptor)
FALSE	FALSE	202376_at	SERPINA3	serine (or cysteine) proteinase inhibitor, clade A (alpha-1 antiproteinase, antitrypsin), member 3 /// serine (or cysteine) proteinase inhibitor, clade A (alpha-1 antiproteinase, antitrypsin), member 3
FALSE	FALSE	204489_s_at	CD44	CD44 antigen (homing function and Indian blood group system)
FALSE	FALSE	204490_s_at	CD44	CD44 antigen (homing function and Indian blood group system) /// CD44 antigen (homing function and Indian blood group system)
FALSE	FALSE	212014_x_at	CD44	CD44 antigen (homing function and Indian blood group system)
FALSE	FALSE	213729_at	FNBP3	formin binding protein 3
FALSE	TRUE	212023_s_at	MKI67	antigen identified by monoclonal antibody Ki-67
FALSE	TRUE	202715_at	CAD	carbamoyl-phosphate synthetase 2, aspartate transcarbamylase, and dihydroorotase /// carbamoyl-phosphate synthetase 2, aspartate transcarbamylase, and dihydroorotase
FALSE	TRUE	209932_s_at	DUT	dUTP pyrophosphatase
FALSE	TRUE	220295_x_at	DEPDC1	DEP domain containing 1
FALSE	TRUE	201377_at	UBAP2L	NICE-4 protein
FALSE	TRUE	222216_s_at	MRPL17	mitochondrial ribosomal protein L17 /// mitochondrial ribosomal protein L17
FALSE	TRUE	214086_s_at	PARP3	ADP-ribosyltransferase (NAD+; poly(ADP-ribose) polymerase)-like 2 /// ADP-ribosyltransferase (NAD+; poly(ADP-ribose) polymerase)-like 2
FALSE	TRUE	220199_s_at	FLJ12806	hypothetical protein FLJ12806
FALSE	TRUE	204288_s_at	ARGBP2	Arg/Abl-interacting protein ArgBP2
FALSE	TRUE	201175_at	TMX2	thioredoxin-related transmembrane protein 2
FALSE	TRUE	205905_s_at	MICB	MHC class I polypeptide-related sequence B
FALSE	TRUE	205967_at	HIST1H4C	histone 1, H4c /// histone 1, H4c
FALSE	TRUE	206316_s_at	KNTC1	kinetochore associated 1
FALSE	TRUE	208644_at	PARP1	ADP-ribosyltransferase (NAD+; poly (ADP-ribose) polymerase) /// ADP-ribosyltransferase (NAD+; poly (ADP-ribose) polymerase)
FALSE	TRUE	218161_s_at	CLN6	ceroid-lipofuscinosis, neuronal 6, late infantile, variant
FALSE	TRUE	218662_s_at	HCAP-G	chromosome condensation protein G /// chromosome condensation protein G
FALSE	TRUE	219016_at	FLJ13149	hypothetical protein FLJ13149
FALSE	TRUE	220840_s_at	FLJ10706	hypothetical protein FLJ10706
FALSE	TRUE	222039_at	LOC146909	hypothetical protein LOC146909
FALSE	FALSE	220534_at	TRIM48	tripartite motif-containing 48
FALSE	FALSE	213058_at	NULL	CDNA FLJ30991 fis, clone HLUNG1000041
FALSE	FALSE	214592_s_at	NULL	CDNA clone IMAGE:4826623, partial cds
FALSE	FALSE	215252_at	NULL	CDNA: FLJ21350 fis, clone COL02751
FALSE	FALSE	205114_s_at	CCL3	chemokine (C-C motif) ligand 3 /// chemokine (C-C motif) ligand 3
FALSE	FALSE	205309_at	SMPDL3B	sphingomyelin phosphodiesterase, acid-like 3B /// sphingomyelin phosphodiesterase, acid-like 3B
FALSE	FALSE	207325_x_at	MAGEA1	melanoma antigen, family A, 1 (directs expression of antigen MZ2-E) /// melanoma antigen, family A, 1 (directs expression of antigen MZ2-E)
FALSE	FALSE	207579_at	MAGEB3	melanoma antigen, family B, 3 /// melanoma antigen, family B, 3
FALSE	FALSE	208904_s_at	RPS28	ribosomal protein S28 /// ribosomal protein S28
FALSE	FALSE	211028_s_at	KHK	ketohexokinase (fructokinase) /// ketohexokinase (fructokinase)
FALSE	FALSE	216633_s_at	PLCL3	KIAA1069 protein
FALSE	FALSE	217494_s_at	PTENP1	phosphatase and tensin homolog (mutated in multiple advanced cancers 1), pseudogene 1
FALSE	FALSE	217876_at	GTF3C5	general transcription factor IIIC, polypeptide 5, 63kDa /// general transcription factor IIIC, polypeptide 5, 63kDa
FALSE	FALSE	218410_s_at	MGC4692	hypothetical protein MGC4692
FALSE	FALSE	218620_s_at	HEMK1	HEMK homolog 7kb
FALSE	FALSE	219731_at	FLJ34077	weakly similar to zinc finger protein 195
FALSE	FALSE	220540_at	KCNK15	potassium channel, subfamily K, member 15 /// potassium channel, subfamily K, member 15
FALSE	FALSE	220754_at	FLJ12584	hypothetical protein FLJ12584
FALSE	FALSE	222094_at	SULT1A3	sulfotransferase family, cytosolic, 1A, phenol-preferring, member 3
FALSE	FALSE	42361_g_at	C6orf18	chromosome 6 open reading frame 18
FALSE	FALSE	52159_at	HEMK1	HEMK homolog 7kb
FALSE	FALSE	205111_s_at	PLCE1	phospholipase C, epsilon 1 /// phospholipase C, epsilon 1
FALSE	TRUE	210567_s_at	SKP2	S-phase kinase-associated protein 2 (p45) /// S-phase kinase-associated protein 2 (p45)
FALSE	TRUE	203564_at	FANCG	Fanconi anemia, complementation group G /// Fanconi anemia, complementation group G
FALSE	TRUE	213649_at	SFRS7	splicing factor, arginine/serine-rich 7, 35kDa
FALSE	TRUE	202589_at	TYMS	thymidylate synthetase /// thymidylate synthetase
FALSE	TRUE	222250_s_at	DKFZP434B168	DKFZP434B168 protein
FALSE	TRUE	202183_s_at	KIF22	kinesin family member 22 /// kinesin family member 22
FALSE	TRUE	219798_s_at	FLJ20257	hypothetical protein FLJ20257
FALSE	TRUE	210052_s_at	TPX2	TPX2, microtubule-associated protein homolog (Xenopus laevis) /// TPX2, microtubule-associated protein homolog (Xenopus laevis)
FALSE	TRUE	212832_s_at	ch-TOG	KIAA0097 gene product
FALSE	TRUE	213574_s_at	KPNB1	karyopherin (importin) beta 1
FALSE	TRUE	209418_s_at	C22orf19	chromosome 22 open reading frame 19 /// chromosome 22 open reading frame 19
FALSE	TRUE	201351_s_at	YME1L1	YME1-like 1 (S. cerevisiae) /// YME1-like 1 (S. cerevisiae)
FALSE	TRUE	201587_s_at	IRAK1	interleukin-1 receptor-associated kinase 1 /// interleukin-1 receptor-associated kinase 1
FALSE	TRUE	210012_s_at	EWSR1	Ewing sarcoma breakpoint region 1
FALSE	TRUE	208967_s_at	AK2	adenylate kinase 2 /// adenylate kinase 2
FALSE	TRUE	212175_s_at	AK2	adenylate kinase 2
FALSE	TRUE	211576_s_at	SLC19A1	solute carrier family 19 (folate transporter), member 1 /// solute carrier family 19 (folate transporter), member 1
FALSE	TRUE	212315_s_at	NUP210	nucleoporin 210
FALSE	TRUE	202645_s_at	MEN1	multiple endocrine neoplasia I /// multiple endocrine neoplasia I
FALSE	TRUE	219071_x_at	LOC51236	brain protein 16
FALSE	TRUE	220956_s_at	EGLN2	egl nine homolog 2 (C. elegans)
FALSE	TRUE	214092_x_at	SFRS14	splicing factor, arginine/serine-rich 14
FALSE	TRUE	217792_at	SNX5	sorting nexin 5 /// sorting nexin 5
FALSE	TRUE	203192_at	ABCB6	ATP-binding cassette, sub-family B (MDR/TAP), member 6 /// ATP-binding cassette, sub-family B (MDR/TAP), member 6
FALSE	TRUE	218295_s_at	NUP50	nucleoporin 50kDa
FALSE	TRUE	206499_s_at	CHC1	chromosome condensation 1 /// chromosome condensation 1
FALSE	TRUE	200903_s_at	AHCY	S-adenosylhomocysteine hydrolase /// S-adenosylhomocysteine hydrolase
FALSE	TRUE	201013_s_at	PAICS	phosphoribosylaminoimidazole carboxylase, phosphoribosylaminoimidazole succinocarboxamide synthetase
FALSE	TRUE	201115_at	POLD2	polymerase (DNA directed), delta 2, regulatory subunit 50kDa /// polymerase (DNA directed), delta 2, regulatory subunit 50kDa
FALSE	TRUE	201797_s_at	VARS2	valyl-tRNA synthetase 2 /// valyl-tRNA synthetase 2
FALSE	TRUE	202189_x_at	PTBP1	polypyrimidine tract binding protein 1
FALSE	TRUE	202384_s_at	TCOF1	Treacher Collins-Franceschetti syndrome 1
FALSE	TRUE	202905_x_at	NBS1	Nijmegen breakage syndrome 1 (nibrin)
FALSE	TRUE	203126_at	IMPA2	inositol(myo)-1(or 4)-monophosphatase 2 /// inositol(myo)-1(or 4)-monophosphatase 2
FALSE	TRUE	204238_s_at	C6orf108	chromosome 6 open reading frame 108
FALSE	TRUE	206074_s_at	HMGA1	high mobility group AT-hook 1 /// high mobility group AT-hook 1
FALSE	TRUE	207621_s_at	PEMT	phosphatidylethanolamine N-methyltransferase /// phosphatidylethanolamine N-methyltransferase
FALSE	TRUE	208159_x_at	DDX11	DEAD/H (Asp-Glu-Ala-Asp/His) box polypeptide 11 (CHL1-like helicase homolog, S. cerevisiae)
FALSE	TRUE	213099_at	KIAA0759	KIAA0759
FALSE	TRUE	216251_s_at	KIAA0153	KIAA0153 protein
FALSE	TRUE	218597_s_at	C10orf70	chromosome 10 open reading frame 70
FALSE	TRUE	218756_s_at	MGC4172	hypothetical protein MGC4172
FALSE	TRUE	219698_s_at	METTL4	methyltransferase like 4
FALSE	FALSE	216004_s_at	PKNOX1	PBX/knotted 1 homeobox 1
FALSE	FALSE	206075_s_at	CSNK2A1	casein kinase 2, alpha 1 polypeptide
FALSE	FALSE	212072_s_at	CSNK2A1	casein kinase 2, alpha 1 polypeptide
FALSE	FALSE	210410_s_at	MSH5	mutS homolog 5 (E. coli) /// mutS homolog 5 (E. coli)
FALSE	FALSE	203626_s_at	SKP2	S-phase kinase-associated protein 2 (p45)
FALSE	FALSE	204946_s_at	TOP3A	topoisomerase (DNA) III alpha
FALSE	FALSE	201004_at	SSR4	signal sequence receptor, delta (translocon-associated protein delta) /// signal sequence receptor, delta (translocon-associated protein delta)
FALSE	FALSE	209579_s_at	MBD4	methyl-CpG binding domain protein 4
FALSE	FALSE	221506_s_at	TNPO2	transportin 2 (importin 3, karyopherin beta 2b)
FALSE	FALSE	221745_at	HAN11	WD-repeat protein
FALSE	FALSE	201902_s_at	YY1	YY1 transcription factor
FALSE	FALSE	211942_x_at	RPL13A	ribosomal protein L13a
FALSE	FALSE	203426_s_at	IGFBP5	insulin-like growth factor binding protein 5 /// insulin-like growth factor binding protein 5
FALSE	FALSE	209168_at	GPM6B	glycoprotein M6B
FALSE	FALSE	201188_s_at	ITPR3	inositol 1,4,5-triphosphate receptor, type 3
FALSE	FALSE	209136_s_at	USP10	ubiquitin specific protease 10
FALSE	FALSE	201961_s_at	RNF41	ring finger protein 41
FALSE	FALSE	206383_s_at	G3BP2	Ras-GTPase activating protein SH3 domain-binding protein 2
FALSE	FALSE	212147_at	EST1B	Est1p-like protein B
FALSE	FALSE	204896_s_at	PTGER4	prostaglandin E receptor 4 (subtype EP4)
FALSE	FALSE	202185_at	PLOD3	procollagen-lysine, 2-oxoglutarate 5-dioxygenase 3 /// procollagen-lysine, 2-oxoglutarate 5-dioxygenase 3
FALSE	FALSE	205322_s_at	MTF1	metal-regulatory transcription factor 1
FALSE	FALSE	208701_at	APLP2	amyloid beta (A4) precursor-like protein 2
FALSE	FALSE	212396_s_at	KIAA0090	KIAA0090 protein
FALSE	FALSE	204473_s_at	ZNF592	zinc finger protein 592
FALSE	FALSE	202830_s_at	SLC37A4	solute carrier family 37 (glycerol-6-phosphate transporter), member 4
FALSE	FALSE	216205_s_at	MFN2	mitofusin 2
FALSE	FALSE	200800_s_at	HSPA1A	heat shock 70kDa protein 1A /// heat shock 70kDa protein 1A
FALSE	FALSE	201033_x_at	RPLP0	ribosomal protein, large, P0
FALSE	FALSE	208856_x_at	RPLP0	ribosomal protein, large, P0
FALSE	FALSE	209693_at	ASTN2	astrotactin 2
FALSE	FALSE	211972_x_at	RPLP0	ribosomal protein, large, P0
FALSE	FALSE	221822_at	LOC112869	hypothetical protein BC011981
FALSE	FALSE	202188_at	NUP93	nucleoporin 93kDa
FALSE	FALSE	210251_s_at	RIPX	rap2 interacting protein x
FALSE	FALSE	200647_x_at	EIF3S8	eukaryotic translation initiation factor 3, subunit 8, 110kDa
FALSE	FALSE	200842_s_at	EPRS	glutamyl-prolyl-tRNA synthetase
FALSE	FALSE	202649_x_at	RPS19	ribosomal protein S19
FALSE	FALSE	209153_s_at	TCF3	transcription factor 3 (E2A immunoglobulin enhancer binding factors E12/E47)
FALSE	FALSE	210949_s_at	EIF3S8	eukaryotic translation initiation factor 3, subunit 8, 110kDa /// eukaryotic translation initiation factor 3, subunit 8, 110kDa
FALSE	FALSE	211318_s_at	RAE1	RAE1 RNA export 1 homolog (S. pombe)
FALSE	FALSE	212027_at	RBM25	RNA binding motif protein 25
FALSE	FALSE	213414_s_at	RPS19	ribosomal protein S19
FALSE	FALSE	213505_s_at	SFRS14	splicing factor, arginine/serine-rich 14
FALSE	FALSE	204559_s_at	LSM7	LSM7 homolog, U6 small nuclear RNA associated (S. cerevisiae) /// LSM7 homolog, U6 small nuclear RNA associated (S. cerevisiae)
FALSE	FALSE	200823_x_at	RPL29	ribosomal protein L29 /// ribosomal protein L29
FALSE	FALSE	201767_s_at	ELAC2	elaC homolog 2 (E. coli) /// elaC homolog 2 (E. coli)
FALSE	FALSE	202773_s_at	SFRS8	splicing factor, arginine/serine-rich 8 (suppressor-of-white-apricot homolog, Drosophila)
FALSE	FALSE	209165_at	AATF	apoptosis antagonizing transcription factor /// apoptosis antagonizing transcription factor
FALSE	FALSE	210966_x_at	38231	likely ortholog of mouse la related protein
FALSE	FALSE	213969_x_at	RPL29	ribosomal protein L29
FALSE	FALSE	215041_s_at	DOCK9	dedicator of cytokinesis 9
FALSE	FALSE	217959_s_at	TRAPPC4	trafficking protein particle complex 4
FALSE	FALSE	219446_at	hSyn	brain synembryn
FALSE	FALSE	220935_s_at	CDK5RAP2	CDK5 regulatory subunit associated protein 2
FALSE	FALSE	32137_at	JAG2	jagged 2 /// jagged 2
FALSE	FALSE	52741_at	FLJ40452	hypothetical protein FLJ40452
FALSE	FALSE	222047_s_at	ARS2	arsenate resistance protein ARS2
FALSE	FALSE	200869_at	RPL18A	ribosomal protein L18a /// ribosomal protein L18a
FALSE	FALSE	202022_at	ALDOC	aldolase C, fructose-bisphosphate /// aldolase C, fructose-bisphosphate
FALSE	FALSE	202167_s_at	MMS19L	MMS19-like (MET18 homolog, S. cerevisiae) /// MMS19-like (MET18 homolog, S. cerevisiae)
FALSE	FALSE	203162_s_at	KATNB1	katanin p80 (WD repeat containing) subunit B 1 /// katanin p80 (WD repeat containing) subunit B 1
FALSE	FALSE	203163_at	KATNB1	katanin p80 (WD repeat containing) subunit B 1
FALSE	FALSE	204795_at	PRR3	proline rich 3 /// proline rich 3
FALSE	FALSE	204998_s_at	ATF5	activating transcription factor 5 /// activating transcription factor 5
FALSE	FALSE	205868_s_at	PTPN11	protein tyrosine phosphatase, non-receptor type 11 (Noonan syndrome 1) /// protein tyrosine phosphatase, non-receptor type 11 (Noonan syndrome 1)
FALSE	FALSE	208844_at	VDAC3	voltage-dependent anion channel 3
FALSE	FALSE	209965_s_at	RAD51L3	RAD51-like 3 (S. cerevisiae)
FALSE	FALSE	210672_s_at	C16orf35	chromosome 16 open reading frame 35
FALSE	FALSE	210685_s_at	UBE4B	ubiquitination factor E4B (UFD2 homolog, yeast)
FALSE	FALSE	212191_x_at	RPL13	ribosomal protein L13
FALSE	FALSE	219322_s_at	WDR8	WD repeat domain 8 /// WD repeat domain 8
FALSE	FALSE	222020_s_at	HNT	neurotrimin

## Sheet: Cluster D
E2-induced in MCF-7 xenograft (p<0.05)	E2-induced (24hr) in Rae dataset p<0.05)	Probe Set ID	Symbol	Gene Title
TRUE	TRUE	200691_s_at	HSPA9B	heat shock 70kDa protein 9B (mortalin-2) /// heat shock 70kDa protein 9B (mortalin-2)
TRUE	TRUE	201459_at	RUVBL2	RuvB-like 2 (E. coli) /// RuvB-like 2 (E. coli)
TRUE	TRUE	219361_s_at	FLJ12484	hypothetical protein FLJ12484
TRUE	TRUE	200657_at	SLC25A5	solute carrier family 25 (mitochondrial carrier; adenine nucleotide translocator), member 5 /// solute carrier family 25 (mitochondrial carrier; adenine nucleotide translocator), member 5
TRUE	TRUE	201342_at	SNRPC	small nuclear ribonucleoprotein polypeptide C /// small nuclear ribonucleoprotein polypeptide C
TRUE	TRUE	201391_at	TRAP1	heat shock protein 75 /// heat shock protein 75
TRUE	TRUE	202309_at	MTHFD1	methylenetetrahydrofolate dehydrogenase (NADP+ dependent), methenyltetrahydrofolate cyclohydrolase, formyltetrahydrofolate synthetase /// methylenetetrahydrofolate dehydrogenase (NADP+ dependent), methenyltetrahydrofolate cyclohydrolase, formyltetrahydrof
TRUE	TRUE	202697_at	CPSF5	cleavage and polyadenylation specific factor 5, 25 kDa /// cleavage and polyadenylation specific factor 5, 25 kDa
TRUE	TRUE	209104_s_at	NOLA2	nucleolar protein family A, member 2 (H/ACA small nucleolar RNPs)
TRUE	TRUE	200877_at	CCT4	chaperonin containing TCP1, subunit 4 (delta) /// chaperonin containing TCP1, subunit 4 (delta)
TRUE	TRUE	201970_s_at	NASP	nuclear autoantigenic sperm protein (histone-binding)
TRUE	TRUE	212022_s_at	MKI67	antigen identified by monoclonal antibody Ki-67
TRUE	TRUE	202870_s_at	CDC20	CDC20 cell division cycle 20 homolog (S. cerevisiae) /// CDC20 cell division cycle 20 homolog (S. cerevisiae)
TRUE	TRUE	207939_x_at	RNPS1	RNA binding protein S1, serine-rich domain
TRUE	FALSE	211468_s_at	RECQL5	RecQ protein-like 5
TRUE	FALSE	219486_at	FLJ20399	hypothetical protein FLJ20399
TRUE	FALSE	202389_s_at	HD	huntingtin (Huntington disease)
TRUE	FALSE	206037_at	CCBL1	cysteine conjugate-beta lyase; cytoplasmic (glutamine transaminase K, kyneurenine aminotransferase) /// cysteine conjugate-beta lyase; cytoplasmic (glutamine transaminase K, kyneurenine aminotransferase)
TRUE	FALSE	216583_x_at	NOLA2	nucleolar protein family A, member 2 (H/ACA small nucleolar RNPs)
TRUE	FALSE	201796_s_at	VARS2	valyl-tRNA synthetase 2
TRUE	FALSE	210405_x_at	TNFRSF10B	tumor necrosis factor receptor superfamily, member 10b
TRUE	FALSE	209294_x_at	TNFRSF10B	tumor necrosis factor receptor superfamily, member 10b
TRUE	FALSE	205631_at	KIAA0586	KIAA0586
TRUE	TRUE	202107_s_at	MCM2	MCM2 minichromosome maintenance deficient 2, mitotin (S. cerevisiae) /// MCM2 minichromosome maintenance deficient 2, mitotin (S. cerevisiae)
TRUE	TRUE	209832_s_at	CDT1	DNA replication factor
TRUE	TRUE	221758_at	ARMC6	hypothetical gene MGC19595
TRUE	FALSE	206739_at	HOXC5	homeo box C5 /// homeo box C5
TRUE	FALSE	207214_at	SPINK4	serine protease inhibitor, Kazal type 4 /// serine protease inhibitor, Kazal type 4
TRUE	FALSE	211869_at	NULL	---
TRUE	FALSE	216354_at	RPL12	ribosomal protein L12
TRUE	FALSE	220366_at	ELSPBP1	epididymal sperm binding protein 1 /// epididymal sperm binding protein 1
TRUE	FALSE	220544_at	TSKS	testis-specific kinase substrate
TRUE	FALSE	61734_at	RCN3	reticulocalbin 3, EF-hand calcium binding domain
TRUE	FALSE	205695_at	SDS	serine dehydratase /// serine dehydratase
TRUE	FALSE	221592_at	TBC1D8	TBC1 domain family, member 8 (with GRAM domain)
TRUE	TRUE	221601_s_at	TOSO	regulator of Fas-induced apoptosis
TRUE	TRUE	202483_s_at	RANBP1	RAN binding protein 1 /// RAN binding protein 1
TRUE	TRUE	204126_s_at	CDC45L	CDC45 cell division cycle 45-like (S. cerevisiae) /// CDC45 cell division cycle 45-like (S. cerevisiae)
TRUE	TRUE	201663_s_at	SMC4L1	SMC4 structural maintenance of chromosomes 4-like 1 (yeast)
TRUE	TRUE	38158_at	ESPL1	extra spindle poles like 1 (S. cerevisiae)
TRUE	TRUE	201292_at	TOP2A	topoisomerase (DNA) II alpha 170kDa
TRUE	TRUE	219148_at	TOPK	T-LAK cell-originated protein kinase /// T-LAK cell-originated protein kinase
TRUE	FALSE	207388_s_at	PTGES	prostaglandin E synthase
TRUE	FALSE	219438_at	FLJ12650	hypothetical protein FLJ12650
FALSE	TRUE	204695_at	CDC25A	cell division cycle 25A
FALSE	TRUE	203214_x_at	CDC2	cell division cycle 2, G1 to S and G2 to M
FALSE	TRUE	210559_s_at	CDC2	cell division cycle 2, G1 to S and G2 to M
FALSE	FALSE	204548_at	STAR	steroidogenic acute regulator /// steroidogenic acute regulator
FALSE	FALSE	220680_at	KIAA1579	hypothetical protein FLJ10770
FALSE	FALSE	205127_at	PTGS1	prostaglandin-endoperoxide synthase 1 (prostaglandin G/H synthase and cyclooxygenase)
FALSE	FALSE	208646_at	RPS14	ribosomal protein S14
FALSE	FALSE	209054_s_at	WHSC1	Wolf-Hirschhorn syndrome candidate 1 /// Wolf-Hirschhorn syndrome candidate 1
FALSE	FALSE	210197_at	ITPK1	inositol 1,3,4-triphosphate 5/6 kinase
FALSE	FALSE	210916_s_at	CD44	CD44 antigen (homing function and Indian blood group system)
FALSE	FALSE	214226_at	VKORC1	vitamin K epoxide reductase complex, subunit 1
FALSE	FALSE	215616_s_at	JMJD2B	jumonji domain containing 2B
FALSE	FALSE	210416_s_at	CHEK2	CHK2 checkpoint homolog (S. pombe) /// CHK2 checkpoint homolog (S. pombe)
FALSE	FALSE	1598_g_at	GAS6	growth arrest-specific 6
FALSE	FALSE	203879_at	PIK3CD	phosphoinositide-3-kinase, catalytic, delta polypeptide /// phosphoinositide-3-kinase, catalytic, delta polypeptide
FALSE	FALSE	211230_s_at	PIK3CD	phosphoinositide-3-kinase, catalytic, delta polypeptide
FALSE	TRUE	206508_at	TNFSF7	tumor necrosis factor (ligand) superfamily, member 7 /// tumor necrosis factor (ligand) superfamily, member 7
FALSE	TRUE	209413_at	B4GALT2	UDP-Gal:betaGlcNAc beta 1,4- galactosyltransferase, polypeptide 2 /// UDP-Gal:betaGlcNAc beta 1,4- galactosyltransferase, polypeptide 2
FALSE	TRUE	214271_x_at	RPL12	ribosomal protein L12
FALSE	TRUE	215773_x_at	PARP3	ADP-ribosyltransferase (NAD+; poly(ADP-ribose) polymerase)-like 2
FALSE	TRUE	218663_at	HCAP-G	chromosome condensation protein G
FALSE	TRUE	201030_x_at	LDHB	lactate dehydrogenase B /// lactate dehydrogenase B
FALSE	TRUE	212613_at	BTN3A3	butyrophilin, subfamily 3, member A3
FALSE	TRUE	213564_x_at	LDHB	lactate dehydrogenase B
FALSE	TRUE	201697_s_at	DNMT1	DNA (cytosine-5-)-methyltransferase 1 /// DNA (cytosine-5-)-methyltransferase 1
FALSE	TRUE	206616_s_at	ADAM22	a disintegrin and metalloproteinase domain 22
FALSE	TRUE	204162_at	KNTC2	kinetochore associated 2 /// kinetochore associated 2
FALSE	FALSE	201217_x_at	RPL3	ribosomal protein L3
FALSE	FALSE	202182_at	GCN5L2	GCN5 general control of amino-acid synthesis 5-like 2 (yeast) /// GCN5 general control of amino-acid synthesis 5-like 2 (yeast)
FALSE	FALSE	204115_at	GNG11	guanine nucleotide binding protein (G protein), gamma 11 /// guanine nucleotide binding protein (G protein), gamma 11
FALSE	FALSE	204891_s_at	LCK	lymphocyte-specific protein tyrosine kinase /// lymphocyte-specific protein tyrosine kinase
FALSE	FALSE	205907_s_at	OMD	osteomodulin
FALSE	FALSE	206179_s_at	CDK5R1	brain-specific protein p25 alpha /// brain-specific protein p25 alpha
FALSE	FALSE	206214_at	PLA2G7	phospholipase A2, group VII (platelet-activating factor acetylhydrolase, plasma) /// phospholipase A2, group VII (platelet-activating factor acetylhydrolase, plasma)
FALSE	FALSE	206404_at	FGF9	fibroblast growth factor 9 (glia-activating factor) /// fibroblast growth factor 9 (glia-activating factor)
FALSE	FALSE	206484_s_at	XPNPEP2	X-prolyl aminopeptidase (aminopeptidase P) 2, membrane-bound
FALSE	FALSE	206721_at	LOC57821	hypothetical protein LOC57821
FALSE	FALSE	207106_s_at	LTK	leukocyte tyrosine kinase /// leukocyte tyrosine kinase
FALSE	FALSE	207226_at	HIST1H2BN	histone 1, H2bn /// histone 1, H2bn
FALSE	FALSE	207257_at	EPO	erythropoietin /// erythropoietin
FALSE	FALSE	207392_x_at	UGT2B15	UDP glycosyltransferase 2 family, polypeptide B15
FALSE	FALSE	207399_at	BFSP2	beaded filament structural protein 2, phakinin /// beaded filament structural protein 2, phakinin
FALSE	FALSE	207885_at	S100G	calbindin 3, (vitamin D-dependent calcium binding protein) /// calbindin 3, (vitamin D-dependent calcium binding protein)
FALSE	FALSE	208552_at	GRIK4	glutamate receptor, ionotropic, kainate 4 /// glutamate receptor, ionotropic, kainate 4
FALSE	FALSE	208569_at	HIST1H2AB	histone 1, H2ab /// histone 1, H2ab
FALSE	FALSE	209443_at	SERPINA5	serine (or cysteine) proteinase inhibitor, clade A (alpha-1 antiproteinase, antitrypsin), member 5 /// serine (or cysteine) proteinase inhibitor, clade A (alpha-1 antiproteinase, antitrypsin), member 5
FALSE	FALSE	210300_at	REM1	RAS (RAD and GEM)-like GTP-binding 1 /// RAS (RAD and GEM)-like GTP-binding 1
FALSE	FALSE	210683_at	NRTN	neurturin /// neurturin
FALSE	FALSE	210780_at	ESR2	estrogen receptor 2 (ER beta)
FALSE	FALSE	210937_s_at	IPF1	insulin promoter factor 1, homeodomain transcription factor
FALSE	FALSE	211148_s_at	ANGPT2	angiopoietin 2 /// angiopoietin 2
FALSE	FALSE	211517_s_at	IL5RA	interleukin 5 receptor, alpha
FALSE	FALSE	212667_at	SPARC	secreted protein, acidic, cysteine-rich (osteonectin)
FALSE	FALSE	212906_at	KIAA1201	KIAA1201 protein
FALSE	FALSE	214088_s_at	FUT3	fucosyltransferase 3 (galactoside 3(4)-L-fucosyltransferase, Lewis blood group included)
FALSE	FALSE	214817_at	UNC13A	unc-13 homolog A (C. elegans)
FALSE	FALSE	214905_at	LOC145899	hypothetical protein LOC145899
FALSE	FALSE	215353_at	GIMAP5	immune associated nucleotide 4 like 1 (mouse)
FALSE	FALSE	215416_s_at	STOML2	stomatin (EPB72)-like 2
FALSE	FALSE	215569_at	GTF2IRD2	transcription factor GTF2IRD2
FALSE	FALSE	215877_at	C14orf56	chromosome 14 open reading frame 56
FALSE	FALSE	216377_x_at	ALPPL2	alkaline phosphatase, placental-like 2
FALSE	FALSE	216391_s_at	KLHL1	kelch-like 1 (Drosophila)
FALSE	FALSE	216514_at	NULL	---
FALSE	FALSE	216664_at	NULL	MRNA; cDNA DKFZp434C2021 (from clone DKFZp434C2021)
FALSE	FALSE	216687_x_at	UGT2B15	UDP glycosyltransferase 2 family, polypeptide B15
FALSE	FALSE	216842_x_at	RBMY1A1	RNA binding motif protein, Y-linked, family 1, member A1
FALSE	FALSE	216938_x_at	DRD2	dopamine receptor D2
FALSE	FALSE	216956_s_at	ITGA2B	integrin, alpha 2b (platelet glycoprotein IIb of IIb/IIIa complex, antigen CD41B)
FALSE	FALSE	217034_at	NULL	Clone H10 anti-HLA-A2/A28 immunoglobulin light chain variable region mRNA, partial cds
FALSE	FALSE	217114_at	ASCC3L1	U5 snRNP-specific protein, 200-KD
FALSE	FALSE	217224_at	OR1G1	olfactory receptor, family 1, subfamily G, member 1
FALSE	FALSE	217285_at	DGCR13	DiGeorge syndrome critical region gene 13
FALSE	FALSE	219068_x_at	ATAD3A	ATPase family, AAA domain containing 3A
FALSE	FALSE	220529_at	FLJ11710	hypothetical protein FLJ11710
FALSE	FALSE	220685_at	CXorf17	chromosome X open reading frame 17
FALSE	FALSE	220776_at	KCNJ14	potassium inwardly-rectifying channel, subfamily J, member 14 /// potassium inwardly-rectifying channel, subfamily J, member 14
FALSE	FALSE	220778_x_at	SEMA6B	sema domain, transmembrane domain (TM), and cytoplasmic domain, (semaphorin) 6B /// sema domain, transmembrane domain (TM), and cytoplasmic domain, (semaphorin) 6B
FALSE	FALSE	220804_s_at	TP73	tumor protein p73 /// tumor protein p73
FALSE	FALSE	221662_s_at	SLC22A7	solute carrier family 22 (organic anion transporter), member 7
FALSE	FALSE	221682_s_at	PCDHGB6	protocadherin gamma subfamily B, 6 /// protocadherin gamma subfamily B, 6
FALSE	FALSE	222135_at	NULL	CDNA clone IMAGE:6653606, partial cds
FALSE	FALSE	222226_at	SAA3P	serum amyloid A3 pseudogene
FALSE	FALSE	43977_at	FLJ20422	hypothetical protein FLJ20422
FALSE	FALSE	205738_s_at	FABP3	fatty acid binding protein 3, muscle and heart (mammary-derived growth inhibitor) /// fatty acid binding protein 3, muscle and heart (mammary-derived growth inhibitor)
FALSE	FALSE	209926_at	MEF2B	MADS box transcription enhancer factor 2, polypeptide B (myocyte enhancer factor 2B)
FALSE	FALSE	214443_at	PVR	poliovirus receptor /// poliovirus receptor
FALSE	FALSE	217871_s_at	MIF	macrophage migration inhibitory factor (glycosylation-inhibiting factor) /// macrophage migration inhibitory factor (glycosylation-inhibiting factor)
FALSE	FALSE	220187_at	TNFAIP9	likely ortholog of mouse tumor necrosis-alpha-induced adipose-related protein
FALSE	FALSE	204934_s_at	HPN	hepsin (transmembrane protease, serine 1) /// hepsin (transmembrane protease, serine 1)
FALSE	FALSE	216196_at	LOC146489	similar to hect domain and RLD 2
FALSE	TRUE	203928_x_at	MAPT	microtubule-associated protein tau
FALSE	TRUE	210215_at	TFR2	transferrin receptor 2 /// transferrin receptor 2
FALSE	TRUE	219320_at	MYOHD1	myosin head domain containing 1
FALSE	TRUE	200024_at	RPS5	ribosomal protein S5 /// ribosomal protein S5 /// ribosomal protein S5
FALSE	TRUE	200779_at	ATF4	activating transcription factor 4 (tax-responsive enhancer element B67) /// activating transcription factor 4 (tax-responsive enhancer element B67)
FALSE	TRUE	201000_at	AARS	alanyl-tRNA synthetase /// alanyl-tRNA synthetase
FALSE	TRUE	201680_x_at	ARS2	arsenate resistance protein ARS2
FALSE	TRUE	208149_x_at	DDX11	DEAD/H (Asp-Glu-Ala-Asp/His) box polypeptide 11 (CHL1-like helicase homolog, S. cerevisiae) /// DEAD/H (Asp-Glu-Ala-Asp/His) box polypeptide 11 (CHL1-like helicase homolog, S. cerevisiae) /// DEAD/H (Asp-Glu-Ala-Asp/His) box polypeptide 11 (CHL1-like heli
FALSE	TRUE	208972_s_at	ATP5G1	ATP synthase, H+ transporting, mitochondrial F0 complex, subunit c (subunit 9), isoform 1 /// ATP synthase, H+ transporting, mitochondrial F0 complex, subunit c (subunit 9), isoform 1
FALSE	TRUE	221549_at	GRWD1	glutamate-rich WD repeat containing 1
FALSE	TRUE	39817_s_at	C6orf108	chromosome 6 open reading frame 108
FALSE	TRUE	214096_s_at	SHMT2	serine hydroxymethyltransferase 2 (mitochondrial)
FALSE	TRUE	214426_x_at	CHAF1A	chromatin assembly factor 1, subunit A (p150)
FALSE	TRUE	204603_at	EXO1	exonuclease 1 /// exonuclease 1
FALSE	FALSE	203535_at	S100A9	S100 calcium binding protein A9 (calgranulin B) /// S100 calcium binding protein A9 (calgranulin B)
FALSE	FALSE	201261_x_at	BGN	biglycan
FALSE	FALSE	203382_s_at	APOE	apolipoprotein E /// apolipoprotein E
FALSE	FALSE	203326_x_at	COL5A1	collagen, type V, alpha 1
FALSE	FALSE	205706_s_at	ANKRD26	ankyrin repeat domain 26
FALSE	FALSE	206516_at	AMH	anti-Mullerian hormone /// anti-Mullerian hormone
FALSE	FALSE	206823_at	L3MBTL	l(3)mbt-like (Drosophila)
FALSE	FALSE	207022_s_at	LDHC	lactate dehydrogenase C /// lactate dehydrogenase C
FALSE	FALSE	211054_at	INVS	inversin /// inversin
FALSE	FALSE	211720_x_at	RPLP0	ribosomal protein, large, P0 /// ribosomal protein, large, P0
FALSE	FALSE	215005_at	EFCBP2	EF hand calcium binding protein 2
FALSE	FALSE	216734_s_at	BLR1	Burkitt lymphoma receptor 1, GTP binding protein (chemokine (C-X-C motif) receptor 5)
FALSE	FALSE	219107_at	BCAN	brevican
FALSE	FALSE	220596_at	FLJ20249	hypothetical protein FLJ20249
FALSE	FALSE	221270_s_at	QTRT1	queuine tRNA-ribosyltransferase 1 (tRNA-guanine transglycosylase) /// queuine tRNA-ribosyltransferase 1 (tRNA-guanine transglycosylase) /// queuine tRNA-ribosyltransferase 1 (tRNA-guanine transglycosylase)
FALSE	FALSE	221673_s_at	CSNK1G1	casein kinase 1, gamma 1 /// casein kinase 1, gamma 1
FALSE	FALSE	200830_at	PSMD2	proteasome (prosome, macropain) 26S subunit, non-ATPase, 2 /// proteasome (prosome, macropain) 26S subunit, non-ATPase, 2
FALSE	FALSE	204345_at	COL16A1	collagen, type XVI, alpha 1 /// collagen, type XVI, alpha 1
FALSE	FALSE	205923_at	RELN	reelin /// reelin
FALSE	FALSE	206894_at	APOA4	apolipoprotein A-IV /// apolipoprotein A-IV
FALSE	FALSE	210204_s_at	CNOT4	CCR4-NOT transcription complex, subunit 4
FALSE	FALSE	210867_at	CNOT4	CCR4-NOT transcription complex, subunit 4
FALSE	FALSE	211340_s_at	MCAM	melanoma cell adhesion molecule /// melanoma cell adhesion molecule
FALSE	FALSE	211997_x_at	H3F3B	H3 histone, family 3B (H3.3B)
FALSE	FALSE	212478_at	FLJ13910	hypothetical protein FLJ13910
FALSE	FALSE	212654_at	TPM2	tropomyosin 2 (beta)
FALSE	FALSE	212734_x_at	RPL13	ribosomal protein L13
FALSE	FALSE	215230_x_at	EIF3S8	eukaryotic translation initiation factor 3, subunit 8, 110kDa
FALSE	FALSE	215661_at	MAST2	microtubule associated serine/threonine kinase 2
FALSE	FALSE	216240_at	PVT1	Pvt1 oncogene homolog, MYC activator (mouse)
FALSE	FALSE	216835_s_at	DOK1	docking protein 1, 62kDa (downstream of tyrosine kinase 1) /// docking protein 1, 62kDa (downstream of tyrosine kinase 1)
FALSE	FALSE	218426_s_at	TRIAD3	TRIAD3 protein /// TRIAD3 protein
FALSE	FALSE	210579_s_at	TRIM10	tripartite motif-containing 10
FALSE	FALSE	211234_x_at	ESR1	estrogen receptor 1
FALSE	FALSE	203527_s_at	APC	adenomatosis polyposis coli
FALSE	FALSE	210377_at	SAH	SA hypertension-associated homolog (rat) /// SA hypertension-associated homolog (rat)
FALSE	FALSE	211018_at	LSS	lanosterol synthase (2,3-oxidosqualene-lanosterol cyclase)
FALSE	FALSE	205942_s_at	SAH	SA hypertension-associated homolog (rat)
FALSE	FALSE	205382_s_at	DF	D component of complement (adipsin) /// D component of complement (adipsin)
FALSE	FALSE	215844_at	TNPO2	transportin 2 (importin 3, karyopherin beta 2b)
FALSE	FALSE	211080_s_at	NEK2	NIMA (never in mitosis gene a)-related kinase 2 /// NIMA (never in mitosis gene a)-related kinase 2
TRUE	TRUE	203806_s_at	FANCA	Fanconi anemia, complementation group A
TRUE	TRUE	208808_s_at	HMGB2	high-mobility group box 2
TRUE	TRUE	221436_s_at	CDCA3	cell division cycle associated 3 /// cell division cycle associated 3
TRUE	TRUE	209408_at	KIF2C	kinesin family member 2C
TRUE	TRUE	203145_at	SPAG5	sperm associated antigen 5 /// sperm associated antigen 5
TRUE	TRUE	204092_s_at	STK6	serine/threonine kinase 6 /// serine/threonine kinase 6
TRUE	TRUE	212021_s_at	MKI67	antigen identified by monoclonal antibody Ki-67
TRUE	TRUE	218308_at	TACC3	transforming, acidic coiled-coil containing protein 3 /// transforming, acidic coiled-coil containing protein 3
TRUE	TRUE	213088_s_at	DNAJC9	DnaJ (Hsp40) homolog, subfamily C, member 9
TRUE	TRUE	200627_at	TITF1	unactive progesterone receptor, 23 kD /// unactive progesterone receptor, 23 kD
TRUE	TRUE	221923_s_at	NPM1	nucleophosmin (nucleolar phosphoprotein B23, numatrin)
TRUE	FALSE	37577_at	ARHGAP19	Rho GTPase activating protein 19
TRUE	FALSE	202236_s_at	SLC16A1	solute carrier family 16 (monocarboxylic acid transporters), member 1 /// solute carrier family 16 (monocarboxylic acid transporters), member 1
TRUE	FALSE	203422_at	POLD1	polymerase (DNA directed), delta 1, catalytic subunit 125kDa /// polymerase (DNA directed), delta 1, catalytic subunit 125kDa
TRUE	FALSE	213378_s_at	DDX11	DEAD/H (Asp-Glu-Ala-Asp/His) box polypeptide 11 (CHL1-like helicase homolog, S. cerevisiae)
TRUE	FALSE	205086_s_at	384D8-2	hypothetical protein 384D8_6
TRUE	FALSE	207430_s_at	MSMB	microseminoprotein, beta-
TRUE	FALSE	214167_s_at	RPLP0	ribosomal protein, large, P0
TRUE	FALSE	200874_s_at	NOL5A	nucleolar protein 5A (56kDa with KKE/D repeat)
TRUE	FALSE	201258_at	RPS16	ribosomal protein S16 /// ribosomal protein S16
TRUE	FALSE	206067_s_at	WT1	Wilms tumor 1 /// Wilms tumor 1
TRUE	FALSE	212826_s_at	SLC25A6	solute carrier family 25 (mitochondrial carrier; adenine nucleotide translocator), member 6
TRUE	FALSE	215747_s_at	CHC1	chromosome condensation 1
TRUE	FALSE	216508_x_at	HMGB1	high-mobility group box 1
TRUE	FALSE	221676_s_at	CORO1C	coronin, actin binding protein, 1C /// coronin, actin binding protein, 1C
TRUE	TRUE	205085_at	ORC1L	origin recognition complex, subunit 1-like (yeast) /// origin recognition complex, subunit 1-like (yeast)
TRUE	TRUE	203022_at	RNASEH2A	ribonuclease H2, large subunit /// ribonuclease H2, large subunit
TRUE	TRUE	219306_at	KNSL7	kinesin-like 7 /// kinesin-like 7
TRUE	TRUE	200936_at	RPL8	ribosomal protein L8 /// ribosomal protein L8
TRUE	TRUE	201774_s_at	CNAP1	chromosome condensation-related SMC-associated protein 1
TRUE	TRUE	205053_at	PRIM1	primase, polypeptide 1, 49kDa /// primase, polypeptide 1, 49kDa
TRUE	TRUE	205380_at	PDZK1	PDZ domain containing 1 /// PDZ domain containing 1
TRUE	TRUE	208628_s_at	NSEP1	nuclease sensitive element binding protein 1 /// nuclease sensitive element binding protein 1
TRUE	TRUE	209792_s_at	KLK10	kallikrein 10 /// kallikrein 10
TRUE	TRUE	218365_s_at	FLJ10514	hypothetical protein FLJ10514
TRUE	FALSE	201562_s_at	SORD	sorbitol dehydrogenase
TRUE	FALSE	220725_x_at	FLJ23558	hypothetical protein FLJ23558
TRUE	FALSE	220745_at	IL19	interleukin 19 /// interleukin 19
TRUE	FALSE	222095_s_at	MGC16664	hypothetical protein MGC16664
TRUE	TRUE	221521_s_at	Pfs2	DNA replication complex GINS protein PSF2 /// DNA replication complex GINS protein PSF2
TRUE	TRUE	209773_s_at	RRM2	ribonucleotide reductase M2 polypeptide /// ribonucleotide reductase M2 polypeptide
TRUE	TRUE	216323_x_at	TUBA2	tubulin, alpha 2
TRUE	TRUE	219502_at	FLJ10858	DNA glycosylase hFPG2
TRUE	TRUE	209680_s_at	KIFC1	kinesin family member C1
TRUE	TRUE	212949_at	BRRN1	barren homolog (Drosophila)
TRUE	TRUE	201897_s_at	CKS1B	CDC28 protein kinase regulatory subunit 1B /// CDC28 protein kinase regulatory subunit 1B
TRUE	TRUE	219978_s_at	NUSAP1	nucleolar and spindle associated protein 1
TRUE	TRUE	218009_s_at	PRC1	protein regulator of cytokinesis 1 /// protein regulator of cytokinesis 1
TRUE	TRUE	201923_at	PRDX4	peroxiredoxin 4 /// peroxiredoxin 4
TRUE	TRUE	217949_s_at	VKORC1	vitamin K epoxide reductase complex, subunit 1
TRUE	TRUE	219555_s_at	BM039	uncharacterized bone marrow protein BM039
TRUE	TRUE	202338_at	TK1	thymidine kinase 1, soluble /// thymidine kinase 1, soluble
TRUE	FALSE	205566_at	ABHD2	abhydrolase domain containing 2 /// abhydrolase domain containing 2
TRUE	FALSE	44563_at	FLJ10385	hypothetical protein FLJ10385
TRUE	FALSE	200853_at	H2AFZ	H2A histone family, member Z /// H2A histone family, member Z
TRUE	FALSE	205470_s_at	KLK11	kallikrein 11 /// kallikrein 11
TRUE	FALSE	201710_at	MYBL2	v-myb myeloblastosis viral oncogene homolog (avian)-like 2 /// v-myb myeloblastosis viral oncogene homolog (avian)-like 2
TRUE	FALSE	209988_s_at	ASCL1	achaete-scute complex-like 1 (Drosophila) /// achaete-scute complex-like 1 (Drosophila)
FALSE	TRUE	205024_s_at	RAD51	RAD51 homolog (RecA homolog, E. coli) (S. cerevisiae) /// RAD51 homolog (RecA homolog, E. coli) (S. cerevisiae)
FALSE	TRUE	202503_s_at	KIAA0101	KIAA0101 gene product
FALSE	TRUE	218741_at	C22orf18	chromosome 22 open reading frame 18
FALSE	TRUE	205167_s_at	CDC25C	cell division cycle 25C /// cell division cycle 25C
FALSE	TRUE	204252_at	CDK2	cyclin-dependent kinase 2 /// cyclin-dependent kinase 2
FALSE	TRUE	209053_s_at	WHSC1	Wolf-Hirschhorn syndrome candidate 1
FALSE	TRUE	200783_s_at	STMN1	stathmin 1/oncoprotein 18 /// stathmin 1/oncoprotein 18
FALSE	TRUE	201802_at	SLC29A1	solute carrier family 29 (nucleoside transporters), member 1
FALSE	TRUE	204766_s_at	NUDT1	nudix (nucleoside diphosphate linked moiety X)-type motif 1 /// nudix (nucleoside diphosphate linked moiety X)-type motif 1
FALSE	TRUE	216026_s_at	POLE	polymerase (DNA directed), epsilon /// polymerase (DNA directed), epsilon
FALSE	FALSE	2028_s_at	E2F1	E2F transcription factor 1
FALSE	FALSE	212801_at	CIT	citron (rho-interacting, serine/threonine kinase 21)
FALSE	FALSE	208852_s_at	CANX	calnexin
FALSE	FALSE	211804_s_at	CDK2	cyclin-dependent kinase 2
FALSE	FALSE	204670_x_at	HLA-DRB3	major histocompatibility complex, class II, DR beta 3 /// major histocompatibility complex, class II, DR beta 3
FALSE	FALSE	205455_at	MST1R	macrophage stimulating 1 receptor (c-met-related tyrosine kinase) /// macrophage stimulating 1 receptor (c-met-related tyrosine kinase)
FALSE	FALSE	210692_s_at	SLC43A3	solute carrier family 43, member 3
FALSE	FALSE	216299_s_at	XRCC3	X-ray repair complementing defective repair in Chinese hamster cells 3 /// X-ray repair complementing defective repair in Chinese hamster cells 3
FALSE	TRUE	203432_at	TMPO	thymopoietin
FALSE	TRUE	212020_s_at	MKI67	antigen identified by monoclonal antibody Ki-67
FALSE	TRUE	213599_at	OIP5	Opa-interacting protein 5
FALSE	TRUE	203046_s_at	TIMELESS	timeless homolog (Drosophila) /// timeless homolog (Drosophila)
FALSE	TRUE	214079_at	DHRS2	dehydrogenase/reductase (SDR family) member 2
FALSE	TRUE	209891_at	Spc25	kinetochore protein Spc25
FALSE	TRUE	201397_at	PHGDH	phosphoglycerate dehydrogenase /// phosphoglycerate dehydrogenase
FALSE	TRUE	204752_x_at	PARP3	ADP-ribosyltransferase (NAD+; poly(ADP-ribose) polymerase)-like 2
FALSE	TRUE	205517_at	GATA4	GATA binding protein 4
FALSE	TRUE	210115_at	RPL39L	ribosomal protein L39-like
FALSE	TRUE	216822_x_at	NULL	---
FALSE	TRUE	219268_at	ETNK2	putative ethanolamine kinase
FALSE	TRUE	219270_at	MGC4504	hypothetical protein MGC4504
FALSE	TRUE	37425_g_at	C6orf18	chromosome 6 open reading frame 18
FALSE	FALSE	209309_at	AZGP1	alpha-2-glycoprotein 1, zinc /// alpha-2-glycoprotein 1, zinc
FALSE	FALSE	205956_x_at	HUMGT198A	GT198, complete ORF
FALSE	FALSE	206463_s_at	DHRS2	dehydrogenase/reductase (SDR family) member 2 /// dehydrogenase/reductase (SDR family) member 2
FALSE	FALSE	207931_s_at	PFKFB2	6-phosphofructo-2-kinase/fructose-2,6-biphosphatase 2
FALSE	FALSE	217014_s_at	GJE1	gap junction protein, epsilon 1, 29kDa
FALSE	FALSE	217771_at	GOLPH2	golgi phosphoprotein 2 /// golgi phosphoprotein 2
FALSE	FALSE	213332_at	PAPPA2	placenta-specific 3
FALSE	FALSE	205419_at	EBI2	Epstein-Barr virus induced gene 2 (lymphocyte-specific G protein-coupled receptor) /// Epstein-Barr virus induced gene 2 (lymphocyte-specific G protein-coupled receptor)
FALSE	FALSE	206001_at	NPY	neuropeptide Y /// neuropeptide Y
FALSE	FALSE	206408_at	LRRTM2	leucine-rich repeat transmembrane neuronal 2 protein
FALSE	FALSE	206494_s_at	ITGA2B	integrin, alpha 2b (platelet glycoprotein IIb of IIb/IIIa complex, antigen CD41B)
FALSE	FALSE	207094_at	IL8RA	interleukin 8 receptor, alpha /// interleukin 8 receptor, alpha
FALSE	FALSE	207195_at	CNTN6	contactin 6 /// contactin 6
FALSE	FALSE	207497_s_at	MS4A2	membrane-spanning 4-domains, subfamily A, member 2 (Fc fragment of IgE, high affinity I, receptor for; beta polypeptide) /// membrane-spanning 4-domains, subfamily A, member 2 (Fc fragment of IgE, high affinity I, receptor for; beta polypeptide)
FALSE	FALSE	208293_x_at	CSHL1	chorionic somatomammotropin hormone-like 1
FALSE	FALSE	209698_at	C6orf18	chromosome 6 open reading frame 18
FALSE	FALSE	210905_x_at	POU5F1	POU domain, class 5, transcription factor 1
FALSE	FALSE	210906_x_at	AQP4	aquaporin 4
FALSE	FALSE	213335_s_at	SIAT10	sialyltransferase 10 (alpha-2,3-sialyltransferase VI)
FALSE	FALSE	213776_at	LOC157562	hypothetical protein LOC157562
FALSE	FALSE	214023_x_at	MGC8685	tubulin, beta polypeptide paralog
FALSE	FALSE	214822_at	KIAA1747	hypothetical protein from clone 24828
FALSE	FALSE	215182_x_at	NULL	MRNA; cDNA DKFZp586E121 (from clone DKFZp586E121)
FALSE	FALSE	215540_at	NULL	Human TCRAV10.1a mRNA for T-cell receptor alpha-chain V region, partial cds.
FALSE	FALSE	215753_at	NULL	CDNA FLJ11552 fis, clone HEMBA1003021
FALSE	FALSE	215816_at	IGLL2	immunoglobulin lambda-like polypeptide 2
FALSE	FALSE	216018_at	NULL	---
FALSE	FALSE	216133_at	NULL	T cell receptor alpha chain variable mRNA, partial cds.
FALSE	FALSE	216143_at	NULL	MRNA; cDNA DKFZp434L092 (from clone DKFZp434L092)
FALSE	FALSE	216685_s_at	MTAP	methylthioadenosine phosphorylase
FALSE	FALSE	216815_at	NULL	---
FALSE	FALSE	217313_at	NULL	---
FALSE	FALSE	217464_at	RPS2	ribosomal protein S2
FALSE	FALSE	217651_at	NULL	Transcribed sequence with weak similarity to protein sp:P39191 (H.sapiens) ALU4_HUMAN Alu subfamily SB2 sequence contamination warning entry
FALSE	FALSE	218777_at	C8orf20	chromosome 8 open reading frame 20
FALSE	FALSE	219122_s_at	ICF45	interphase cyctoplasmic foci protein 45
FALSE	FALSE	220210_at	CHRNA10	cholinergic receptor, nicotinic, alpha polypeptide 10 /// cholinergic receptor, nicotinic, alpha polypeptide 10
FALSE	FALSE	220291_at	GDPD2	glycerophosphodiester phosphodiesterase domain containing 2
FALSE	FALSE	220472_at	ZCCHC4	zinc finger, CCHC domain containing 4
FALSE	FALSE	220895_at	USP29	ubiquitin specific protease 29 /// ubiquitin specific protease 29
FALSE	FALSE	221057_at	SPATA1	spermatogenesis associated 1 /// spermatogenesis associated 1
FALSE	FALSE	221166_at	FGF23	fibroblast growth factor 23 /// fibroblast growth factor 23
FALSE	FALSE	221246_x_at	TNS	tensin /// tensin /// tensin
FALSE	FALSE	221323_at	ULBP1	UL16 binding protein 1 /// UL16 binding protein 1
FALSE	FALSE	221357_at	CHRM4	cholinergic receptor, muscarinic 4 /// cholinergic receptor, muscarinic 4
FALSE	FALSE	222213_x_at	NULL	---
FALSE	FALSE	37424_at	C6orf18	chromosome 6 open reading frame 18
FALSE	TRUE	203975_s_at	CHAF1A	chromatin assembly factor 1, subunit A (p150)
FALSE	TRUE	204775_at	CHAF1B	chromatin assembly factor 1, subunit B (p60) /// chromatin assembly factor 1, subunit B (p60)
FALSE	TRUE	202580_x_at	FOXM1	forkhead box M1
FALSE	TRUE	205240_at	GPSM2	G-protein signalling modulator 2 (AGS3-like, C. elegans) /// G-protein signalling modulator 2 (AGS3-like, C. elegans)
FALSE	TRUE	204441_s_at	POLA2	polymerase (DNA-directed), alpha (70kD) /// polymerase (DNA-directed), alpha (70kD)
FALSE	TRUE	201621_at	NBL1	neuroblastoma, suppression of tumorigenicity 1
FALSE	TRUE	214890_s_at	DKFZP564J102	DKFZP564J102 protein
FALSE	TRUE	220892_s_at	PSAT1	phosphoserine aminotransferase 1 /// phosphoserine aminotransferase 1
FALSE	TRUE	200957_s_at	SSRP1	structure specific recognition protein 1 /// structure specific recognition protein 1
FALSE	TRUE	202726_at	LIG1	ligase I, DNA, ATP-dependent /// ligase I, DNA, ATP-dependent
FALSE	TRUE	216952_s_at	LMNB2	lamin B2
FALSE	TRUE	219004_s_at	C21orf45	chromosome 21 open reading frame 45 /// chromosome 21 open reading frame 45
FALSE	FALSE	211599_x_at	MET	met proto-oncogene (hepatocyte growth factor receptor) /// met proto-oncogene (hepatocyte growth factor receptor)
FALSE	FALSE	204618_s_at	GABPB2	GA binding protein transcription factor, beta subunit 2, 47kDa /// GA binding protein transcription factor, beta subunit 2, 47kDa
FALSE	FALSE	207954_at	GATA2	GATA binding protein 2
FALSE	FALSE	205317_s_at	SLC15A2	solute carrier family 15 (H+/peptide transporter), member 2 /// solute carrier family 15 (H+/peptide transporter), member 2
FALSE	FALSE	206891_at	ACTN3	actinin, alpha 3 /// actinin, alpha 3
FALSE	FALSE	203417_at	MFAP2	microfibrillar-associated protein 2 /// microfibrillar-associated protein 2
FALSE	FALSE	204639_at	ADA	adenosine deaminase /// adenosine deaminase
FALSE	FALSE	206709_x_at	GPT	glutamic-pyruvate transaminase (alanine aminotransferase) /// glutamic-pyruvate transaminase (alanine aminotransferase)
FALSE	FALSE	209517_s_at	ASH2L	ash2 (absent, small, or homeotic)-like (Drosophila) /// ash2 (absent, small, or homeotic)-like (Drosophila)
FALSE	FALSE	210229_s_at	CSF2	colony stimulating factor 2 (granulocyte-macrophage) /// colony stimulating factor 2 (granulocyte-macrophage)
FALSE	FALSE	211834_s_at	TP73L	tumor protein p73-like
FALSE	FALSE	213669_at	FCHO1	FCH domain only 1
FALSE	FALSE	214360_at	SMARCA4	SWI/SNF related, matrix associated, actin dependent regulator of chromatin, subfamily a, member 4
FALSE	FALSE	215951_at	KIAA1055	KIAA1055 protein
FALSE	FALSE	216964_at	USP22	ubiquitin specific protease 22
FALSE	FALSE	219576_at	FLJ12649	hypothetical protein FLJ12649
FALSE	FALSE	221587_s_at	C19orf24	chromosome 19 open reading frame 24
FALSE	FALSE	222352_at	FBXO31	MGC15419 protein
FALSE	FALSE	48117_at	LOC112869	hypothetical protein BC011981
FALSE	FALSE	201035_s_at	HADHSC	L-3-hydroxyacyl-Coenzyme A dehydrogenase, short chain
FALSE	FALSE	201072_s_at	SMARCC1	SWI/SNF related, matrix associated, actin dependent regulator of chromatin, subfamily c, member 1
FALSE	FALSE	201678_s_at	DC12	DC12 protein
FALSE	FALSE	204006_s_at	FCGR3A	Fc fragment of IgG, low affinity IIIa, receptor for (CD16)
FALSE	FALSE	204356_at	LIMK1	LIM domain kinase 1
FALSE	FALSE	204392_at	CAMK1	calcium/calmodulin-dependent protein kinase I /// calcium/calmodulin-dependent protein kinase I
FALSE	FALSE	205404_at	HSD11B1	hydroxysteroid (11-beta) dehydrogenase 1 /// hydroxysteroid (11-beta) dehydrogenase 1
FALSE	FALSE	206350_at	APCS	amyloid P component, serum /// amyloid P component, serum
FALSE	FALSE	208929_x_at	RPL13	ribosomal protein L13
FALSE	FALSE	209615_s_at	PAK1	p21/Cdc42/Rac1-activated kinase 1 (STE20 homolog, yeast) /// p21/Cdc42/Rac1-activated kinase 1 (STE20 homolog, yeast)
FALSE	FALSE	211751_at	PDE4DIP	phosphodiesterase 4D interacting protein (myomegalin) /// phosphodiesterase 4D interacting protein (myomegalin)
FALSE	FALSE	211826_s_at	MLL	myeloid/lymphoid or mixed-lineage leukemia (trithorax homolog, Drosophila)
FALSE	FALSE	213138_at	ARID5A	AT rich interactive domain 5A (MRF1-like)
FALSE	FALSE	213890_x_at	RPS16	ribosomal protein S16
FALSE	FALSE	213919_at	DNAJC4	DnaJ (Hsp40) homolog, subfamily C, member 4
FALSE	FALSE	214351_x_at	RPL13	ribosomal protein L13
FALSE	FALSE	216235_s_at	EDNRA	endothelin receptor type A
FALSE	FALSE	216383_at	RPL18A	ribosomal protein L18a
FALSE	FALSE	217268_at	RAB7	RAB7, member RAS oncogene family
FALSE	FALSE	218353_at	RGS5	regulator of G-protein signalling 5 /// regulator of G-protein signalling 5
FALSE	FALSE	219455_at	FLJ21062	hypothetical protein FLJ21062
FALSE	FALSE	221611_s_at	PHF7	PHD finger protein 7
FALSE	FALSE	222338_x_at	DXS9879E	DNA segment on chromosome X (unique) 9879 expressed sequence

## Sheet: Cluster E
E2-repressed in MCF-7 xenograft (p<0.05)	E2-repressed (24hr) in Rae dataset (p<0.05)	Probe Set ID	Symbol	Gene Title
FALSE	FALSE	204111_at	HNMT	histamine N-methyltransferase
FALSE	FALSE	204888_s_at	NEURL	neuralized-like (Drosophila)
FALSE	FALSE	205069_s_at	ARHGAP26	Rho GTPase activating protein 26
FALSE	FALSE	210132_at	EFNA3	ephrin-A3
FALSE	FALSE	211434_s_at	CCRL2	chemokine (C-C motif) receptor-like 2 /// chemokine (C-C motif) receptor-like 2
FALSE	FALSE	213885_at	TRIM3	tripartite motif-containing 3
FALSE	FALSE	215965_at	NULL	CDNA FLJ12359 fis, clone MAMMA1002355
FALSE	FALSE	218070_s_at	GMPPA	GDP-mannose pyrophosphorylase A /// GDP-mannose pyrophosphorylase A
FALSE	FALSE	221439_at	RBBP9	retinoblastoma binding protein 9
FALSE	FALSE	201235_s_at	BTG2	BTG family, member 2
FALSE	FALSE	221560_at	MARK4	MAP/microtubule affinity-regulating kinase 4
FALSE	TRUE	219070_s_at	MOSPD3	motile sperm domain containing 3
FALSE	FALSE	201636_at	FXR1	fragile X mental retardation, autosomal homolog 1
FALSE	FALSE	201746_at	TP53	tumor protein p53 (Li-Fraumeni syndrome) /// tumor protein p53 (Li-Fraumeni syndrome)
FALSE	FALSE	202140_s_at	CLK3	CDC-like kinase 3 /// CDC-like kinase 3
FALSE	FALSE	205644_s_at	SNRPG	small nuclear ribonucleoprotein polypeptide G /// small nuclear ribonucleoprotein polypeptide G
FALSE	FALSE	212317_at	TNPO3	transportin 3
FALSE	FALSE	212457_at	TFE3	transcription factor binding to IGHM enhancer 3
FALSE	FALSE	214721_x_at	CDC42EP4	CDC42 effector protein (Rho GTPase binding) 4
FALSE	FALSE	217612_at	TIMM50	translocase of inner mitochondrial membrane 50 homolog (yeast)
FALSE	FALSE	218029_at	FLJ13725	hypothetical protein FLJ13725
FALSE	FALSE	218887_at	MRPL2	mitochondrial ribosomal protein L2
FALSE	FALSE	221849_s_at	LOC90379	hypothetical protein BC002926
FALSE	FALSE	91952_at	LOC90379	hypothetical protein BC002926
TRUE	FALSE	207918_s_at	TSPY1	testis specific protein, Y-linked 1 /// testis specific protein, Y-linked 1
TRUE	FALSE	204609_at	DIPA	hepatitis delta antigen-interacting protein A
TRUE	FALSE	214032_at	ZAP70	zeta-chain (TCR) associated protein kinase 70kDa
TRUE	TRUE	209848_s_at	SILV	silver homolog (mouse) /// silver homolog (mouse)
TRUE	TRUE	77508_r_at	RABEP2	rabaptin, RAB GTPase binding effector protein 2
TRUE	FALSE	214575_s_at	AZU1	azurocidin 1 (cationic antimicrobial protein 37) /// azurocidin 1 (cationic antimicrobial protein 37)
TRUE	FALSE	218022_at	VRK3	vaccinia related kinase 3
FALSE	TRUE	205402_x_at	PRSS3	protease, serine, 3 (mesotrypsin) /// protease, serine, 3 (mesotrypsin)
FALSE	TRUE	216403_at	NULL	Similar to Transcription factor Sp3 (SPR-2) (LOC160824), misc RNA
FALSE	TRUE	217474_at	NULL	MRNA; cDNA DKFZp586B1324 (from clone DKFZp586B1324)
FALSE	TRUE	207420_at	COLEC10	collectin sub-family member 10 (C-type lectin) /// collectin sub-family member 10 (C-type lectin)
FALSE	TRUE	207848_at	AVP	arginine vasopressin (neurophysin II, antidiuretic hormone, diabetes insipidus, neurohypophyseal) /// arginine vasopressin (neurophysin II, antidiuretic hormone, diabetes insipidus, neurohypophyseal)
FALSE	TRUE	208277_at	PITX3	paired-like homeodomain transcription factor 3 /// paired-like homeodomain transcription factor 3
FALSE	TRUE	209957_s_at	NPPA	natriuretic peptide precursor A
FALSE	TRUE	210037_s_at	NOS2A	nitric oxide synthase 2A (inducible, hepatocytes) /// nitric oxide synthase 2A (inducible, hepatocytes)
FALSE	TRUE	215808_at	KLK10	kallikrein 10
FALSE	TRUE	215841_at	GUCA1B	guanylate cyclase activator 1B (retina)
FALSE	TRUE	220024_s_at	PRX	periaxin
FALSE	TRUE	221298_s_at	SLC22A8	solute carrier family 22 (organic anion transporter), member 8 /// solute carrier family 22 (organic anion transporter), member 8
FALSE	TRUE	221663_x_at	HRH3	histamine receptor H3
FALSE	FALSE	204746_s_at	PRKCABP	protein kinase C, alpha binding protein /// protein kinase C, alpha binding protein
FALSE	FALSE	208215_x_at	DRD4	dopamine receptor D4 /// dopamine receptor D4
FALSE	FALSE	210456_at	PCYT1B	phosphate cytidylyltransferase 1, choline, beta isoform
FALSE	FALSE	211796_s_at	NULL	T cell receptor beta chain BV20S1 BJ1-5 BC1 mRNA, complete cds
FALSE	FALSE	214898_x_at	MUC3B	mucin 3B
FALSE	FALSE	215555_at	NULL	CDNA FLJ13712 fis, clone PLACE2000394
FALSE	FALSE	215858_at	NULL	CDNA FLJ12301 fis, clone MAMMA1001858
FALSE	FALSE	216107_at	NULL	Clone PP552 unknown mRNA
FALSE	FALSE	216160_at	NULL	CDNA FLJ14169 fis, clone NT2RP2002056
FALSE	FALSE	216534_at	NULL	---
FALSE	FALSE	216567_at	NULL	---
FALSE	FALSE	216754_at	NULL	Similar to hypothetical protein FLJ40160 (LOC144583), misc RNA
FALSE	FALSE	216861_at	NULL	---
FALSE	FALSE	216982_x_at	NULL	---
FALSE	FALSE	216984_x_at	NULL	Immunoglobulin light chain lambda variable region [Homo sapiens], mRNA sequence
FALSE	FALSE	217063_x_at	NULL	T cell receptor alpha-chain (TCR Valpha20Jalpha9.14) mRNA, partial cds.
FALSE	FALSE	217069_at	NULL	Myeloid/lymphoid leukemia 2 (MLL2) mRNA, alternatively spliced, partial cds
FALSE	FALSE	217182_at	NULL	---
FALSE	FALSE	217258_x_at	NULL	Immunoglobulin lambda light chain variable and constant region mRNA, partial cds
FALSE	FALSE	217357_at	NULL	---
FALSE	FALSE	217514_at	NULL	CDNA FLJ30193 fis, clone BRACE2001340
FALSE	FALSE	217531_at	NULL	Transcribed sequence with weak similarity to protein sp:P39195 (H.sapiens) ALU8_HUMAN Alu subfamily SX sequence contamination warning entry
FALSE	FALSE	221715_at	NULL	---
FALSE	FALSE	222198_at	NULL	CDNA: FLJ22948 fis, clone KAT09449
FALSE	FALSE	201389_at	ITGA5	integrin, alpha 5 (fibronectin receptor, alpha polypeptide) /// integrin, alpha 5 (fibronectin receptor, alpha polypeptide)
FALSE	FALSE	202953_at	C1QB	complement component 1, q subcomponent, beta polypeptide /// complement component 1, q subcomponent, beta polypeptide
FALSE	FALSE	203877_at	MMP11	matrix metalloproteinase 11 (stromelysin 3)
FALSE	FALSE	204482_at	CLDN5	claudin 5 (transmembrane protein deleted in velocardiofacial syndrome) /// claudin 5 (transmembrane protein deleted in velocardiofacial syndrome)
FALSE	FALSE	205049_s_at	CD79A	CD79A antigen (immunoglobulin-associated alpha) /// CD79A antigen (immunoglobulin-associated alpha)
FALSE	FALSE	205058_at	SLC26A1	solute carrier family 26 (sulfate transporter), member 1
FALSE	FALSE	205297_s_at	CD79B	CD79B antigen (immunoglobulin-associated beta) /// CD79B antigen (immunoglobulin-associated beta)
FALSE	FALSE	205331_s_at	C5orf19	chromosome 5 open reading frame 19
FALSE	FALSE	205392_s_at	CCL14	chemokine (C-C motif) ligand 14 /// chemokine (C-C motif) ligand 14
FALSE	FALSE	205581_s_at	NOS3	nitric oxide synthase 3 (endothelial cell) /// nitric oxide synthase 3 (endothelial cell)
FALSE	FALSE	205620_at	F10	coagulation factor X /// coagulation factor X
FALSE	FALSE	205653_at	CTSG	cathepsin G /// cathepsin G
FALSE	FALSE	205674_x_at	FXYD2	FXYD domain containing ion transport regulator 2
FALSE	FALSE	205866_at	FCN3	ficolin (collagen/fibrinogen domain containing) 3 (Hakata antigen) /// ficolin (collagen/fibrinogen domain containing) 3 (Hakata antigen)
FALSE	FALSE	205901_at	PNOC	prepronociceptin /// prepronociceptin
FALSE	FALSE	206187_at	PTGIR	prostaglandin I2 (prostacyclin) receptor (IP) /// prostaglandin I2 (prostacyclin) receptor (IP)
FALSE	FALSE	206560_s_at	MIA	melanoma inhibitory activity /// melanoma inhibitory activity
FALSE	FALSE	206578_at	NKX2-5	NK2 transcription factor related, locus 5 (Drosophila) /// NK2 transcription factor related, locus 5 (Drosophila)
FALSE	FALSE	206620_at	GRAP	GRB2-related adaptor protein /// GRB2-related adaptor protein
FALSE	FALSE	206728_at	ECE2	endothelin converting enzyme 2
FALSE	FALSE	206747_at	KIAA0514	KIAA0514
FALSE	FALSE	206824_at	CES4	carboxylesterase 4-like /// carboxylesterase 4-like
FALSE	FALSE	206866_at	CDH4	cadherin 4, type 1, R-cadherin (retinal) /// cadherin 4, type 1, R-cadherin (retinal)
FALSE	FALSE	206962_x_at	ZNF638	NP220 nuclear protein
FALSE	FALSE	207015_s_at	ALDH1A2	aldehyde dehydrogenase 1 family, member A2
FALSE	FALSE	207034_s_at	GLI2	GLI-Kruppel family member GLI2 /// GLI-Kruppel family member GLI2
FALSE	FALSE	207355_at	SLC1A7	solute carrier family 1 (glutamate transporter), member 7 /// solute carrier family 1 (glutamate transporter), member 7
FALSE	FALSE	207434_s_at	FXYD2	FXYD domain containing ion transport regulator 2 /// FXYD domain containing ion transport regulator 2
FALSE	FALSE	207500_at	CASP5	caspase 5, apoptosis-related cysteine protease /// caspase 5, apoptosis-related cysteine protease
FALSE	FALSE	207531_at	CRYGC	crystallin, gamma C /// crystallin, gamma C
FALSE	FALSE	207567_at	SLC13A2	solute carrier family 13 (sodium-dependent dicarboxylate transporter), member 2 /// solute carrier family 13 (sodium-dependent dicarboxylate transporter), member 2
FALSE	FALSE	207634_at	PDCD1	programmed cell death 1 /// programmed cell death 1
FALSE	FALSE	207677_s_at	NCF4	neutrophil cytosolic factor 4, 40kDa /// neutrophil cytosolic factor 4, 40kDa
FALSE	FALSE	207684_at	TBX6	T-box 6 /// T-box 6
FALSE	FALSE	207844_at	IL13	interleukin 13 /// interleukin 13
FALSE	FALSE	207894_s_at	TCL6	T-cell leukemia/lymphoma 6
FALSE	FALSE	207930_at	LCN1	lipocalin 1 (tear prealbumin) /// lipocalin 1 (tear prealbumin)
FALSE	FALSE	208020_s_at	CACNA1C	calcium channel, voltage-dependent, L type, alpha 1C subunit
FALSE	FALSE	208087_s_at	ZBP1	Z-DNA binding protein 1 /// Z-DNA binding protein 1 /// Z-DNA binding protein 1
FALSE	FALSE	208176_at	DUX1	double homeobox, 1 /// double homeobox, 1
FALSE	FALSE	208242_at	RAX	retina and anterior neural fold homeobox /// retina and anterior neural fold homeobox
FALSE	FALSE	208321_s_at	CABP1	calcium binding protein 1 (calbrain)
FALSE	FALSE	208329_at	PBOV1	prostate and breast cancer overexpressed 1 /// prostate and breast cancer overexpressed 1
FALSE	FALSE	208461_at	HIC1	hypermethylated in cancer 1 /// hypermethylated in cancer 1
FALSE	FALSE	208489_at	GJA8	gap junction protein, alpha 8, 50kDa (connexin 50) /// gap junction protein, alpha 8, 50kDa (connexin 50)
FALSE	FALSE	208538_at	ANP32C	acidic (leucine-rich) nuclear phosphoprotein 32 family, member C /// acidic (leucine-rich) nuclear phosphoprotein 32 family, member C
FALSE	FALSE	208593_x_at	CRHR1	corticotropin releasing hormone receptor 1
FALSE	FALSE	209886_s_at	SMAD9	MAD, mothers against decapentaplegic homolog 6 (Drosophila)
FALSE	FALSE	210483_at	MGC31957	hypothetical protein MGC31957
FALSE	FALSE	210939_s_at	GRM1	glutamate receptor, metabotropic 1
FALSE	FALSE	213157_s_at	KIAA0523	KIAA0523 protein
FALSE	FALSE	213475_s_at	ITGAL	integrin, alpha L (antigen CD11A (p180), lymphocyte function-associated antigen 1; alpha polypeptide)
FALSE	FALSE	213633_at	SH3BP1	SH3-domain binding protein 1 /// SH3-domain binding protein 1
FALSE	FALSE	214142_at	ZG16	zymogen granule protein 16
FALSE	FALSE	214477_at	MLLT1	myeloid/lymphoid or mixed-lineage leukemia (trithorax homolog, Drosophila); translocated to, 1 /// myeloid/lymphoid or mixed-lineage leukemia (trithorax homolog, Drosophila); translocated to, 1
FALSE	FALSE	214491_at	SSTR3	somatostatin receptor 3 /// somatostatin receptor 3
FALSE	FALSE	214532_x_at	POU5F1	POU domain, class 5, transcription factor 1
FALSE	FALSE	214568_at	TPSD1	tryptase delta 1 /// tryptase delta 1
FALSE	FALSE	214781_at	DKFZp564A176	hypothetical protein DKFZp564A176
FALSE	FALSE	214851_at	HNF4A	hepatocyte nuclear factor 4, alpha
FALSE	FALSE	214905_at	LOC145899	hypothetical protein LOC145899
FALSE	FALSE	215485_s_at	ICAM1	intercellular adhesion molecule 1 (CD54), human rhinovirus receptor
FALSE	FALSE	215712_s_at	IGFALS	insulin-like growth factor binding protein, acid labile subunit
FALSE	FALSE	215733_x_at	CTAG2	cancer/testis antigen 2
FALSE	FALSE	215838_at	LIR9	leukocyte Ig-like receptor 9
FALSE	FALSE	215911_x_at	ATP2B3	ATPase, Ca++ transporting, plasma membrane 3
FALSE	FALSE	216312_at	ATP2B3	ATPase, Ca++ transporting, plasma membrane 3
FALSE	FALSE	216328_at	SIGLEC8	sialic acid binding Ig-like lectin 8
FALSE	FALSE	216847_at	KIAA1660	KIAA1660 protein
FALSE	FALSE	217021_at	CYB5P4	cytochrome b-5 pseudogene 4
FALSE	FALSE	217281_x_at	IGHG1	immunoglobulin heavy constant gamma 1 (G1m marker)
FALSE	FALSE	217530_at	SLC34A1	solute carrier family 34 (sodium phosphate), member 1
FALSE	FALSE	217545_at	MYH14	myosin, heavy polypeptide 14
FALSE	FALSE	217660_at	MYH14	myosin, heavy polypeptide 14
FALSE	FALSE	218825_at	EGFL7	EGF-like-domain, multiple 7 /// EGF-like-domain, multiple 7
FALSE	FALSE	219011_at	PLEKHA4	pleckstrin homology domain containing, family A (phosphoinositide binding specific) member 4 /// pleckstrin homology domain containing, family A (phosphoinositide binding specific) member 4
FALSE	FALSE	219457_s_at	RIN3	Ras and Rab interactor 3
FALSE	FALSE	219726_at	NLGN3	neuroligin 3 /// neuroligin 3
FALSE	FALSE	219845_at	BARX1	BarH-like homeobox 1 /// BarH-like homeobox 1
FALSE	FALSE	220191_at	GKN1	gastrokine 1 /// gastrokine 1
FALSE	FALSE	220262_s_at	EGFL9	EGF-like-domain, multiple 9
FALSE	FALSE	220663_at	IL1RAPL1	interleukin 1 receptor accessory protein-like 1 /// interleukin 1 receptor accessory protein-like 1
FALSE	FALSE	220667_at	MGC20741	ubiquitin specific protease 49
FALSE	FALSE	220758_s_at	ROBO4	roundabout homolog 4, magic roundabout (Drosophila)
FALSE	FALSE	220778_x_at	SEMA6B	sema domain, transmembrane domain (TM), and cytoplasmic domain, (semaphorin) 6B /// sema domain, transmembrane domain (TM), and cytoplasmic domain, (semaphorin) 6B
FALSE	FALSE	220798_x_at	FLJ11535	hypothetical protein FLJ11535
FALSE	FALSE	220849_at	FLJ22659	hypothetical protein FLJ22659
FALSE	FALSE	220921_at	SPANXB1	SPANX family, member B1
FALSE	FALSE	221099_at	C9orf63	chromosome 9 open reading frame 63
FALSE	FALSE	221157_s_at	FBXO24	F-box only protein 24 /// F-box only protein 24
FALSE	FALSE	221232_s_at	ANKRD2	ankyrin repeat domain 2 (stretch responsive muscle) /// ankyrin repeat domain 2 (stretch responsive muscle) /// ankyrin repeat domain 2 (stretch responsive muscle)
FALSE	FALSE	221259_s_at	TEX11	testis expressed sequence 11 /// testis expressed sequence 11 /// testis expressed sequence 11
FALSE	FALSE	221321_s_at	KCNIP2	Kv channel interacting protein 2 /// Kv channel interacting protein 2
FALSE	FALSE	221327_s_at	OPN1MW	opsin 1 (cone pigments), medium-wave-sensitive (color blindness, deutan) /// opsin 1 (cone pigments), medium-wave-sensitive (color blindness, deutan)
FALSE	FALSE	221333_at	FOXP3	forkhead box P3
FALSE	FALSE	221363_x_at	GPR25	G protein-coupled receptor 25 /// G protein-coupled receptor 25
FALSE	FALSE	221630_s_at	DDX4	DEAD (Asp-Glu-Ala-Asp) box polypeptide 4 /// DEAD (Asp-Glu-Ala-Asp) box polypeptide 4
FALSE	FALSE	221886_at	KIAA1277	KIAA1277
FALSE	FALSE	221901_at	KIAA1644	KIAA1644 protein
FALSE	FALSE	222091_at	HPCAL4	hippocalcin like 4
FALSE	FALSE	37566_at	KIAA1045	KIAA1045
FALSE	FALSE	44790_s_at	C13orf18	chromosome 13 open reading frame 18
FALSE	FALSE	213516_at	AKAP13	A kinase (PRKA) anchor protein 13
FALSE	FALSE	218044_x_at	PTMS	parathymosin
FALSE	FALSE	206817_x_at	TNRC4	trinucleotide repeat containing 4 /// trinucleotide repeat containing 4
FALSE	FALSE	209661_at	KIFC3	kinesin family member C3 /// kinesin family member C3
FALSE	FALSE	215860_at	SYT12	synaptotagmin XII
FALSE	FALSE	216356_x_at	BAIAP3	BAI1-associated protein 3
FALSE	FALSE	219114_at	LOC51161	g20 protein /// g20 protein
FALSE	FALSE	204390_at	TIF1	transcriptional intermediary factor 1 /// transcriptional intermediary factor 1
FALSE	FALSE	209491_s_at	AMPD3	adenosine monophosphate deaminase (isoform E)
FALSE	FALSE	210332_at	ACHE	acetylcholinesterase (YT blood group)
FALSE	TRUE	206054_at	KNG1	kininogen 1 /// kininogen 1
FALSE	TRUE	209365_s_at	ECM1	extracellular matrix protein 1 /// extracellular matrix protein 1
FALSE	TRUE	210511_s_at	INHBA	inhibin, beta A (activin A, activin AB alpha polypeptide) /// inhibin, beta A (activin A, activin AB alpha polypeptide)
FALSE	TRUE	202800_at	SLC1A3	solute carrier family 1 (glial high affinity glutamate transporter), member 3 /// solute carrier family 1 (glial high affinity glutamate transporter), member 3
FALSE	TRUE	204801_s_at	FLJ13639	hypothetical protein FLJ13639
FALSE	TRUE	217517_x_at	SRPK2	SFRS protein kinase 2
FALSE	FALSE	206982_at	CRYBA1	crystallin, beta A1 /// crystallin, beta A1
FALSE	FALSE	211111_at	MLLT4	myeloid/lymphoid or mixed-lineage leukemia (trithorax homolog, Drosophila); translocated to, 4
FALSE	FALSE	216768_x_at	FLJ20699	hypothetical protein FLJ20699
FALSE	FALSE	208196_x_at	NFATC1	nuclear factor of activated T-cells, cytoplasmic, calcineurin-dependent 1
FALSE	FALSE	209914_s_at	NRXN1	neurexin 1
FALSE	FALSE	210161_at	NFATC1	nuclear factor of activated T-cells, cytoplasmic, calcineurin-dependent 1
FALSE	FALSE	211053_at	KCNG1	potassium voltage-gated channel, subfamily G, member 1 /// potassium voltage-gated channel, subfamily G, member 1
FALSE	FALSE	216128_at	TBCD	tubulin-specific chaperone d
FALSE	FALSE	220654_at	PPY2	pancreatic polypeptide 2 /// pancreatic polypeptide 2
FALSE	FALSE	201184_s_at	CHD4	chromodomain helicase DNA binding protein 4
FALSE	FALSE	204756_at	MAP2K5	mitogen-activated protein kinase kinase 5
FALSE	FALSE	209504_s_at	PLEKHB1	pleckstrin homology domain containing, family B (evectins) member 1 /// pleckstrin homology domain containing, family B (evectins) member 1
FALSE	FALSE	210295_at	MAGEA10	melanoma antigen, family A, 10 /// melanoma antigen, family A, 10
FALSE	FALSE	213898_at	RBM9	RNA binding motif protein 9
FALSE	FALSE	217314_at	EIF3S8	eukaryotic translation initiation factor 3, subunit 8, 110kDa
FALSE	FALSE	204163_at	EMILIN1	elastin microfibril interfacer 1 /// elastin microfibril interfacer 1
FALSE	FALSE	204416_x_at	APOC1	apolipoprotein C-I
FALSE	FALSE	204724_s_at	COL9A3	collagen, type IX, alpha 3 /// collagen, type IX, alpha 3
FALSE	FALSE	204954_s_at	DYRK1B	dual-specificity tyrosine-(Y)-phosphorylation regulated kinase 1B /// dual-specificity tyrosine-(Y)-phosphorylation regulated kinase 1B
FALSE	FALSE	206093_x_at	TNXB	tenascin XB
FALSE	FALSE	206230_at	LHX1	LIM homeobox 1 /// LIM homeobox 1
FALSE	FALSE	206820_at	HRBL	HIV-1 Rev binding protein-like /// HIV-1 Rev binding protein-like
FALSE	FALSE	206896_s_at	GNG7	guanine nucleotide binding protein (G protein), gamma 7 /// guanine nucleotide binding protein (G protein), gamma 7
FALSE	FALSE	207547_s_at	TU3A	TU3A protein
FALSE	FALSE	208537_at	EDG5	endothelial differentiation, sphingolipid G-protein-coupled receptor, 5 /// endothelial differentiation, sphingolipid G-protein-coupled receptor, 5
FALSE	FALSE	210841_s_at	NRP2	neuropilin 2
FALSE	FALSE	211448_s_at	RGS6	regulator of G-protein signalling 6
FALSE	FALSE	211798_x_at	IGLJ3	immunoglobulin lambda joining 3
FALSE	FALSE	214312_at	FOXA2	forkhead box A2
FALSE	FALSE	214887_at	CG018	hypothetical gene CG018
FALSE	FALSE	215256_x_at	SNX26	sorting nexin 26
FALSE	FALSE	215863_at	TFR2	transferrin receptor 2
FALSE	FALSE	215909_x_at	KCNE1	misshapen/NIK-related kinase
FALSE	FALSE	215912_at	GNAO1	guanine nucleotide binding protein (G protein), alpha activating activity polypeptide O
FALSE	FALSE	216339_s_at	TNXB	tenascin XB
FALSE	FALSE	216344_at	NPHP4	nephronophthisis 4
FALSE	FALSE	216485_s_at	TPS1	tryptase, alpha /// tryptase, alpha
FALSE	FALSE	216911_s_at	HIC2	hypermethylated in cancer 2
FALSE	FALSE	217148_x_at	IGLJ3	immunoglobulin lambda joining 3
FALSE	FALSE	218600_at	MGC10986	hypothetical protein MGC10986
FALSE	FALSE	219218_at	KIAA1447	KIAA1447 protein
FALSE	FALSE	219534_x_at	CDKN1C	cyclin-dependent kinase inhibitor 1C (p57, Kip2)
FALSE	FALSE	220130_x_at	LTB4R2	leukotriene B4 receptor 2 /// leukotriene B4 receptor 2
FALSE	FALSE	220469_at	COPE	coatomer protein complex, subunit epsilon
FALSE	FALSE	220640_at	CSNK1G1	casein kinase 1, gamma 1
FALSE	FALSE	220649_at	LOC340351	hypothetical protein LOC340351
FALSE	FALSE	221947_at	IL17RC	interleukin 17 receptor C
FALSE	FALSE	221968_s_at	LOC51333	mesenchymal stem cell protein DSC43
FALSE	FALSE	202312_s_at	COL1A1	collagen, type I, alpha 1
FALSE	FALSE	200951_s_at	CCND2	cyclin D2
FALSE	FALSE	201374_x_at	PPP2CB	protein phosphatase 2 (formerly 2A), catalytic subunit, beta isoform
FALSE	FALSE	202482_x_at	RANBP1	RAN binding protein 1
FALSE	FALSE	202624_s_at	CABIN1	calcineurin binding protein 1
FALSE	FALSE	202875_s_at	PBX2	pre-B-cell leukemia transcription factor 2
FALSE	FALSE	203004_s_at	MEF2D	MADS box transcription enhancer factor 2, polypeptide D (myocyte enhancer factor 2D)
FALSE	FALSE	203839_s_at	ACK1	activated Cdc42-associated kinase 1 /// activated Cdc42-associated kinase 1
FALSE	FALSE	203918_at	PCDH1	protocadherin 1 (cadherin-like 1) /// protocadherin 1 (cadherin-like 1)
FALSE	FALSE	204398_s_at	EML2	echinoderm microtubule associated protein like 2 /// echinoderm microtubule associated protein like 2
FALSE	FALSE	204574_s_at	MMP19	matrix metalloproteinase 19
FALSE	FALSE	204660_at	GFER	growth factor, augmenter of liver regeneration (ERV1 homolog, S. cerevisiae)
FALSE	FALSE	204736_s_at	CSPG4	chondroitin sulfate proteoglycan 4 (melanoma-associated) /// chondroitin sulfate proteoglycan 4 (melanoma-associated)
FALSE	FALSE	204960_at	PTPRCAP	protein tyrosine phosphatase, receptor type, C-associated protein /// protein tyrosine phosphatase, receptor type, C-associated protein
FALSE	FALSE	205465_x_at	HS3ST1	heparan sulfate (glucosamine) 3-O-sulfotransferase 1
FALSE	FALSE	206362_x_at	MAP3K10	mitogen-activated protein kinase kinase kinase 10 /// mitogen-activated protein kinase kinase kinase 10
FALSE	FALSE	206807_s_at	ADD2	adducin 2 (beta) /// adducin 2 (beta)
FALSE	FALSE	206957_at	AGXT	alanine-glyoxylate aminotransferase (oxalosis I; hyperoxaluria I; glycolicaciduria; serine-pyruvate aminotransferase) /// alanine-glyoxylate aminotransferase (oxalosis I; hyperoxaluria I; glycolicaciduria; serine-pyruvate aminotransferase)
FALSE	FALSE	207274_at	CHRNE	cholinergic receptor, nicotinic, epsilon polypeptide /// cholinergic receptor, nicotinic, epsilon polypeptide
FALSE	FALSE	207690_at	ALX3	aristaless-like homeobox 3 /// aristaless-like homeobox 3
FALSE	FALSE	209405_s_at	FAM3A	family with sequence similarity 3, member A
FALSE	FALSE	209756_s_at	MYCN	v-myc myelocytomatosis viral related oncogene, neuroblastoma derived (avian)
FALSE	FALSE	209982_s_at	NRXN2	neurexin 2
FALSE	FALSE	211215_x_at	DIO2	deiodinase, iodothyronine, type II
FALSE	FALSE	211298_s_at	ALB	albumin /// albumin
FALSE	FALSE	213091_at	MECT1	mucoepidermoid carcinoma translocated 1
FALSE	FALSE	214125_s_at	SPUF	secreted protein of unknown function
FALSE	FALSE	214346_at	CRH	C1q-related factor
FALSE	FALSE	214802_at	EXOC7	exocyst complex component 7
FALSE	FALSE	215042_at	TXNDC5	thioredoxin domain containing 5
FALSE	FALSE	215277_at	PCDH1	protocadherin 1 (cadherin-like 1)
FALSE	FALSE	215400_x_at	ADCY9	adenylate cyclase 9
FALSE	FALSE	215979_s_at	SLC7A1	solute carrier family 7 (cationic amino acid transporter, y+ system), member 1
FALSE	FALSE	216240_at	PVT1	Pvt1 oncogene homolog, MYC activator (mouse)
FALSE	FALSE	217476_at	NR1D1	nuclear receptor subfamily 1, group D, member 1
FALSE	FALSE	218966_at	MYO5C	myosin VC /// myosin VC
FALSE	FALSE	219005_at	C19orf4	chromosome 19 open reading frame 4 /// chromosome 19 open reading frame 4
FALSE	FALSE	219379_x_at	ZNF358	zinc finger protein 358
FALSE	FALSE	220096_at	RNASET2	ribonuclease T2
FALSE	FALSE	220571_at	PRDM11	PR domain containing 11 /// PR domain containing 11
TRUE	FALSE	206151_x_at	ELA3B	elastase 3B, pancreatic /// elastase 3B, pancreatic
TRUE	FALSE	217251_x_at	NULL	Immunoglobulin lambda light chain variable and constant region mRNA, partial cds
TRUE	TRUE	212897_at	CDK11	cyclin-dependent kinase (CDC2-like) 11
TRUE	FALSE	218704_at	FLJ20315	hypothetical protein FLJ20315
TRUE	FALSE	203003_at	MEF2D	MADS box transcription enhancer factor 2, polypeptide D (myocyte enhancer factor 2D)
TRUE	FALSE	209241_x_at	KCNE1	misshapen/NIK-related kinase
TRUE	FALSE	209757_s_at	MYCN	v-myc myelocytomatosis viral related oncogene, neuroblastoma derived (avian) /// v-myc myelocytomatosis viral related oncogene, neuroblastoma derived (avian)
TRUE	FALSE	217066_s_at	DMPK	dystrophia myotonica-protein kinase
FALSE	TRUE	203001_s_at	STMN2	stathmin-like 2 /// stathmin-like 2
FALSE	TRUE	206243_at	TIMP4	tissue inhibitor of metalloproteinase 4 /// tissue inhibitor of metalloproteinase 4
FALSE	TRUE	206753_at	RODH-4	microsomal NAD+-dependent retinol dehydrogenase 4 /// microsomal NAD+-dependent retinol dehydrogenase 4
FALSE	TRUE	207586_at	SHH	sonic hedgehog homolog (Drosophila) /// sonic hedgehog homolog (Drosophila)
FALSE	TRUE	207741_x_at	TPSB2	tryptase beta 2 /// tryptase beta 2
FALSE	TRUE	211332_x_at	HFE	hemochromatosis
FALSE	TRUE	220629_at	KCNQ1DN	BWRT protein /// BWRT protein
FALSE	TRUE	221866_at	TFEB	transcription factor EB
FALSE	TRUE	222086_s_at	WNT6	wingless-type MMTV integration site family, member 6
FALSE	FALSE	201806_s_at	ATXN2L	ataxin 2 related protein /// ataxin 2 related protein
FALSE	FALSE	203813_s_at	SLIT3	slit homolog 3 (Drosophila) /// slit homolog 3 (Drosophila)
FALSE	FALSE	204419_x_at	HBG1	hemoglobin, gamma A /// hemoglobin, gamma A
FALSE	FALSE	204537_s_at	GABRE	gamma-aminobutyric acid (GABA) A receptor, epsilon /// gamma-aminobutyric acid (GABA) A receptor, epsilon
FALSE	FALSE	204707_s_at	MAPK4	mitogen-activated protein kinase 4
FALSE	FALSE	204879_at	T1A-2	lung type-I cell membrane-associated glycoprotein
FALSE	FALSE	205616_at	NULL	CDNA FLJ25134 fis, clone CBR06934
FALSE	FALSE	206602_s_at	HOXD3	homeo box D3 /// homeo box D3
FALSE	FALSE	206629_at	KIAA0605	KIAA0605 gene product
FALSE	FALSE	207003_at	GUCA2A	guanylate cyclase activator 2A (guanylin) /// guanylate cyclase activator 2A (guanylin)
FALSE	FALSE	207451_at	NKX2-8	NK2 transcription factor related, locus 8 (Drosophila) /// NK2 transcription factor related, locus 8 (Drosophila)
FALSE	FALSE	207503_at	TCP10	t-complex 10 (mouse) /// t-complex 10 (mouse)
FALSE	FALSE	207681_at	CXCR3	chemokine (C-X-C motif) receptor 3 /// chemokine (C-X-C motif) receptor 3
FALSE	FALSE	207876_s_at	FLNC	filamin C, gamma (actin binding protein 280) /// filamin C, gamma (actin binding protein 280)
FALSE	FALSE	207994_s_at	OPRM1	opioid receptor, mu 1
FALSE	FALSE	208018_s_at	HCK	hemopoietic cell kinase /// hemopoietic cell kinase
FALSE	FALSE	208198_x_at	KIR3DL2	killer cell immunoglobulin-like receptor, three domains, long cytoplasmic tail, 2 /// killer cell immunoglobulin-like receptor, three domains, long cytoplasmic tail, 2
FALSE	FALSE	208269_s_at	ADAM28	a disintegrin and metalloproteinase domain 28
FALSE	FALSE	208406_s_at	GRAP2	GRB2-related adaptor protein 2 /// GRB2-related adaptor protein 2
FALSE	FALSE	208497_x_at	NEUROG1	neurogenin 1 /// neurogenin 1
FALSE	FALSE	209383_at	DDIT3	DNA-damage-inducible transcript 3
FALSE	FALSE	209782_s_at	DBP	D site of albumin promoter (albumin D-box) binding protein /// D site of albumin promoter (albumin D-box) binding protein
FALSE	FALSE	210790_s_at	SARA1	SAR1a gene homolog 1 (S. cerevisiae)
FALSE	FALSE	210797_s_at	OASL	2'-5'-oligoadenylate synthetase-like /// 2'-5'-oligoadenylate synthetase-like
FALSE	FALSE	210881_s_at	IGF2	insulin-like growth factor 2 (somatomedin A)
FALSE	FALSE	211314_at	CACNA1G	calcium channel, voltage-dependent, alpha 1G subunit
FALSE	FALSE	211598_x_at	VIPR2	vasoactive intestinal peptide receptor 2 /// vasoactive intestinal peptide receptor 2
FALSE	FALSE	213862_at	PNPLA2	transport-secretion protein 2.2
FALSE	FALSE	214303_x_at	MUC5AC	mucin 5, subtypes A and C, tracheobronchial/gastric
FALSE	FALSE	214619_at	CRHR1	corticotropin releasing hormone receptor 1 /// corticotropin releasing hormone receptor 1
FALSE	FALSE	215166_at	KIAA1030	KIAA1030 protein
FALSE	FALSE	215197_at	NULL	CDNA FLJ13776 fis, clone PLACE4000387
FALSE	FALSE	215422_at	NULL	CDNA FLJ31636 fis, clone NT2RI2003481
FALSE	FALSE	215894_at	PTGDR	prostaglandin D2 receptor (DP)
FALSE	FALSE	216148_at	NULL	MRNA; cDNA DKFZp761L23121 (from clone DKFZp761L23121)
FALSE	FALSE	216801_at	CROCC	ciliary rootlet coiled-coil, rootletin
FALSE	FALSE	216845_x_at	MLL2	myeloid/lymphoid or mixed-lineage leukemia 2
FALSE	FALSE	217011_at	GBX1	gastrulation brain homeo box 1
FALSE	FALSE	217146_at	JRK	jerky homolog (mouse)
FALSE	FALSE	217212_s_at	IL9R	interleukin 9 receptor
FALSE	FALSE	217676_at	NULL	---
FALSE	FALSE	218863_s_at	TNS	tensin
FALSE	FALSE	219835_at	PRDM8	PR domain containing 8 /// PR domain containing 8
FALSE	FALSE	220101_x_at	FLJ20014	hypothetical protein FLJ20014
FALSE	FALSE	220570_at	RETN	resistin /// resistin
FALSE	FALSE	220602_s_at	FLJ22795	hypothetical protein FLJ22795
FALSE	FALSE	220648_at	ADARB2	adenosine deaminase, RNA-specific, B2 (RED2 homolog rat) /// adenosine deaminase, RNA-specific, B2 (RED2 homolog rat)
FALSE	FALSE	220662_s_at	HEYL	hairy/enhancer-of-split related with YRPW motif-like /// hairy/enhancer-of-split related with YRPW motif-like
FALSE	FALSE	221017_s_at	LRRC3	leucine rich repeat containing 3 /// leucine rich repeat containing 3 /// leucine rich repeat containing 3
FALSE	FALSE	221093_at	BRD7	bromodomain containing protein 75 kDa pseudogene /// bromodomain containing protein 75 kDa pseudogene
FALSE	FALSE	221226_s_at	ACCN4	amiloride-sensitive cation channel 4, pituitary /// amiloride-sensitive cation channel 4, pituitary
FALSE	FALSE	221710_x_at	FLJ10647	hypothetical protein FLJ10647 /// hypothetical protein FLJ10647
FALSE	FALSE	222001_x_at	NULL	CDNA clone IMAGE:6191689, partial cds
FALSE	FALSE	222069_s_at	CDAN1	congenital dyserythropoietic anemia, type I
FALSE	FALSE	222219_s_at	FLJ14009	transducin-like enhancer protein 6
FALSE	FALSE	52255_s_at	COL5A3	collagen, type V, alpha 3
FALSE	FALSE	AFFX-LysX-3_at	NULL	---
FALSE	TRUE	204874_x_at	BAIAP3	BAI1-associated protein 3
FALSE	TRUE	207001_x_at	DSIPI	delta sleep inducing peptide, immunoreactor
FALSE	TRUE	207463_x_at	PRSS2	protease, serine, 2 (trypsin 2) /// protease, serine, 2 (trypsin 2)
FALSE	TRUE	209643_s_at	PLD2	phospholipase D2 /// phospholipase D2
FALSE	TRUE	34846_at	CAMK2B	calcium/calmodulin-dependent protein kinase (CaM kinase) II beta
FALSE	FALSE	201422_at	IFI30	interferon, gamma-inducible protein 30 /// interferon, gamma-inducible protein 30
FALSE	FALSE	204099_at	SMARCD3	SWI/SNF related, matrix associated, actin dependent regulator of chromatin, subfamily d, member 3 /// SWI/SNF related, matrix associated, actin dependent regulator of chromatin, subfamily d, member 3
FALSE	FALSE	204357_s_at	LIMK1	LIM domain kinase 1
FALSE	FALSE	205377_s_at	ACHE	acetylcholinesterase (YT blood group)
FALSE	FALSE	210358_x_at	GATA2	GATA binding protein 2
FALSE	FALSE	219039_at	SEMA4C	sema domain, immunoglobulin domain (Ig), transmembrane domain (TM) and short cytoplasmic domain, (semaphorin) 4C
FALSE	FALSE	219744_at	FN3K	fructosamine-3-kinase /// fructosamine-3-kinase
FALSE	FALSE	220056_at	IL22RA1	interleukin 22 receptor, alpha 1 /// interleukin 22 receptor, alpha 1
FALSE	TRUE	206966_s_at	KLF12	Kruppel-like factor 12 /// Kruppel-like factor 12
FALSE	TRUE	208871_at	DRPLA	dentatorubral-pallidoluysian atrophy (atrophin-1)
FALSE	TRUE	209299_x_at	PPIL2	peptidylprolyl isomerase (cyclophilin)-like 2
FALSE	TRUE	209736_at	SOX13	SRY (sex determining region Y)-box 13
FALSE	TRUE	210202_s_at	BIN1	bridging integrator 1 /// bridging integrator 1
FALSE	TRUE	214563_at	PCDHGC3	protocadherin gamma subfamily C, 3
FALSE	TRUE	214940_s_at	C17orf31	chromosome 17 open reading frame 31
FALSE	TRUE	220106_at	NPC1L1	NPC1 (Niemann-Pick disease, type C1, gene)-like 1 /// NPC1 (Niemann-Pick disease, type C1, gene)-like 1
FALSE	FALSE	200623_s_at	CALM3	calmodulin 3 (phosphorylase kinase, delta) /// calmodulin 3 (phosphorylase kinase, delta)
FALSE	FALSE	200715_x_at	RPL13A	ribosomal protein L13a
FALSE	FALSE	201320_at	SMARCC2	SWI/SNF related, matrix associated, actin dependent regulator of chromatin, subfamily c, member 2
FALSE	FALSE	202997_s_at	LOXL2	lysyl oxidase-like 2
FALSE	FALSE	203700_s_at	DIO2	deiodinase, iodothyronine, type II /// deiodinase, iodothyronine, type II
FALSE	FALSE	204802_at	RRAD	Ras-related associated with diabetes /// Ras-related associated with diabetes
FALSE	FALSE	205262_at	KCNH2	potassium voltage-gated channel, subfamily H (eag-related), member 2
FALSE	FALSE	206333_at	MSI1	musashi homolog 1 (Drosophila) /// musashi homolog 1 (Drosophila)
FALSE	FALSE	206360_s_at	SOCS3	suppressor of cytokine signaling 3
FALSE	FALSE	206922_at	VCY	variable charge, Y-linked /// variable charge, Y-linked
FALSE	FALSE	207159_x_at	MECT1	mucoepidermoid carcinoma translocated 1
FALSE	FALSE	207543_s_at	P4HA1	procollagen-proline, 2-oxoglutarate 4-dioxygenase (proline 4-hydroxylase), alpha polypeptide I /// procollagen-proline, 2-oxoglutarate 4-dioxygenase (proline 4-hydroxylase), alpha polypeptide I
FALSE	FALSE	208255_s_at	FKBP8	FK506 binding protein 8, 38kDa
FALSE	FALSE	210785_s_at	C1orf38	chromosome 1 open reading frame 38 /// chromosome 1 open reading frame 38
FALSE	FALSE	210808_s_at	NOX1	NADPH oxidase 1
FALSE	FALSE	211008_s_at	UBE2I	ubiquitin-conjugating enzyme E2I (UBC9 homolog, yeast)
FALSE	FALSE	211841_s_at	TNFRSF25	tumor necrosis factor receptor superfamily, member 25 /// tumor necrosis factor receptor superfamily, member 25
FALSE	FALSE	211872_s_at	RGS11	regulator of G-protein signalling 11
FALSE	FALSE	212029_s_at	PTOV1	prostate tumor overexpressed gene 1
FALSE	FALSE	212369_at	ZNF384	zinc finger protein 384
FALSE	FALSE	212659_s_at	IL1RN	interleukin 1 receptor antagonist
FALSE	FALSE	212769_at	TLE3	transducin-like enhancer of split 3 (E(sp1) homolog, Drosophila)
FALSE	FALSE	213319_s_at	CSDA	cold shock domain protein A
FALSE	FALSE	213809_x_at	TCF3	transcription factor 3 (E2A immunoglobulin enhancer binding factors E12/E47)
FALSE	FALSE	214145_s_at	KIAA0599	KIAA0599
FALSE	FALSE	214206_at	SMPD2	sphingomyelin phosphodiesterase 2, neutral membrane (neutral sphingomyelinase)
FALSE	FALSE	214439_x_at	BIN1	bridging integrator 1
FALSE	FALSE	214792_x_at	VAMP2	vesicle-associated membrane protein 2 (synaptobrevin 2)
FALSE	FALSE	215155_at	HEXA	hexosaminidase A (alpha polypeptide)
FALSE	FALSE	216077_s_at	L3MBTL	l(3)mbt-like (Drosophila)
FALSE	FALSE	216831_s_at	CBFA2T1	core-binding factor, runt domain, alpha subunit 2; translocated to, 1; cyclin D-related
FALSE	FALSE	217094_s_at	ITCH	itchy homolog E3 ubiquitin protein ligase (mouse)
FALSE	FALSE	217265_at	TM4SF11	transmembrane 4 superfamily member 11 (plasmolipin)
FALSE	FALSE	217793_at	RAB11B	RAB11B, member RAS oncogene family
FALSE	FALSE	217838_s_at	EVL	Enah/Vasp-like
FALSE	FALSE	218223_s_at	CKIP-1	CK2 interacting protein 1; HQ0024c protein
FALSE	FALSE	219323_s_at	IL18BP	interleukin 18 binding protein /// interleukin 18 binding protein
FALSE	FALSE	219766_at	MGC4093	hypothetical protein MGC4093
FALSE	FALSE	220193_at	FLJ22938	hypothetical protein FLJ22938
FALSE	FALSE	220259_at	FLJ21019	hypothetical protein FLJ21019
FALSE	FALSE	222059_at	ZNF335	zinc finger protein 335
FALSE	FALSE	40829_at	WDTC1	WD and tetratricopeptide repeats 1

## Sheet: Cluster F
E2-repressed in MCF-7 xenograft (p<0.05)	E2-repressed (24hr) in Rae dataset (p<0.05)	Probe Set ID	Symbol	Gene Title
TRUE	TRUE	212181_s_at	NUDT4	nudix (nucleoside diphosphate linked moiety X)-type motif 4 /// nudix (nucleoside diphosphate linked moiety X)-type motif 4
TRUE	TRUE	212183_at	NUDT4	nudix (nucleoside diphosphate linked moiety X)-type motif 4
TRUE	TRUE	222258_s_at	SH3BP4	SH3-domain binding protein 4 /// SH3-domain binding protein 4
TRUE	TRUE	202181_at	KIAA0247	KIAA0247
TRUE	TRUE	201207_at	TNFAIP1	tumor necrosis factor, alpha-induced protein 1 (endothelial) /// tumor necrosis factor, alpha-induced protein 1 (endothelial)
TRUE	TRUE	203221_at	TLE1	transducin-like enhancer of split 1 (E(sp1) homolog, Drosophila)
TRUE	TRUE	209018_s_at	PINK1	PTEN induced putative kinase 1
TRUE	TRUE	213455_at	LOC92689	hypothetical protein BC001096
TRUE	TRUE	209343_at	EFHD1	EF hand domain containing 1
TRUE	TRUE	217844_at	CTDSP1	CTD (carboxy-terminal domain, RNA polymerase II, polypeptide A) small phosphatase 1 /// CTD (carboxy-terminal domain, RNA polymerase II, polypeptide A) small phosphatase 1
TRUE	TRUE	40093_at	LU	Lutheran blood group (Auberger b antigen included)
TRUE	TRUE	202948_at	IL1R1	interleukin 1 receptor, type I /// interleukin 1 receptor, type I
TRUE	TRUE	212614_at	ARID5B	AT rich interactive domain 5B (MRF1-like)
TRUE	TRUE	202636_at	RNF103	ring finger protein 103 /// ring finger protein 103
TRUE	TRUE	212841_s_at	PPFIBP2	PTPRF interacting protein, binding protein 2 (liprin beta 2)
TRUE	TRUE	200704_at	LITAF	lipopolysaccharide-induced TNF factor /// lipopolysaccharide-induced TNF factor
TRUE	TRUE	201670_s_at	MARCKS	myristoylated alanine-rich protein kinase C substrate
TRUE	TRUE	203815_at	GSTT1	glutathione S-transferase theta 1 /// glutathione S-transferase theta 1
TRUE	TRUE	203984_s_at	CASP9	caspase 9, apoptosis-related cysteine protease /// caspase 9, apoptosis-related cysteine protease
TRUE	TRUE	204179_at	MB	myoglobin /// myoglobin
TRUE	TRUE	209034_at	PNRC1	proline-rich nuclear receptor coactivator 1 /// proline-rich nuclear receptor coactivator 1
TRUE	TRUE	209102_s_at	HBP1	HMG-box transcription factor 1 /// HMG-box transcription factor 1
TRUE	TRUE	209357_at	CITED2	Cbp/p300-interacting transactivator, with Glu/Asp-rich carboxy-terminal domain, 2 /// Cbp/p300-interacting transactivator, with Glu/Asp-rich carboxy-terminal domain, 2
TRUE	TRUE	209747_at	TGFB3	transforming growth factor, beta 3 /// transforming growth factor, beta 3
TRUE	TRUE	209911_x_at	HIST1H2BD	histone 1, H2bd /// histone 1, H2bd
TRUE	TRUE	212753_at	RNF3	ring finger protein 3
TRUE	TRUE	213464_at	SHC2	SHC (Src homology 2 domain containing) transforming protein 2
TRUE	TRUE	213622_at	COL9A2	collagen, type IX, alpha 2
TRUE	TRUE	218175_at	FLJ22471	limkain beta 2
TRUE	TRUE	218552_at	FLJ10948	hypothetical protein FLJ10948
TRUE	FALSE	200743_s_at	CLN2	ceroid-lipofuscinosis, neuronal 2, late infantile (Jansky-Bielschowsky disease) /// ceroid-lipofuscinosis, neuronal 2, late infantile (Jansky-Bielschowsky disease)
TRUE	FALSE	201134_x_at	COX7C	cytochrome c oxidase subunit VIIc
TRUE	FALSE	203556_at	ZHX2	zinc fingers and homeoboxes 2
TRUE	FALSE	215235_at	SPTAN1	spectrin, alpha, non-erythrocytic 1 (alpha-fodrin)
TRUE	FALSE	204602_at	DKK1	dickkopf homolog 1 (Xenopus laevis) /// dickkopf homolog 1 (Xenopus laevis)
TRUE	FALSE	204779_s_at	HOXB7	homeo box B7
TRUE	FALSE	207372_s_at	ENTPD2	ectonucleoside triphosphate diphosphohydrolase 2 /// ectonucleoside triphosphate diphosphohydrolase 2
TRUE	FALSE	209591_s_at	BMP7	bone morphogenetic protein 7 (osteogenic protein 1) /// bone morphogenetic protein 7 (osteogenic protein 1)
TRUE	FALSE	213185_at	KIAA0556	KIAA0556 protein
TRUE	FALSE	216973_s_at	HOXB7	homeo box B7 /// homeo box B7
TRUE	FALSE	221249_s_at	LOC81558	C/EBP-induced protein /// C/EBP-induced protein /// C/EBP-induced protein
TRUE	FALSE	37996_s_at	DMPK	dystrophia myotonica-protein kinase
TRUE	FALSE	38918_at	SOX13	SRY (sex determining region Y)-box 13
TRUE	FALSE	212916_at	PHF8	PHD finger protein 8
TRUE	FALSE	201413_at	HSD17B4	hydroxysteroid (17-beta) dehydrogenase 4 /// hydroxysteroid (17-beta) dehydrogenase 4
TRUE	FALSE	203350_at	AP1G1	adaptor-related protein complex 1, gamma 1 subunit /// adaptor-related protein complex 1, gamma 1 subunit
TRUE	FALSE	218849_s_at	RNH	RelA-associated inhibitor /// RelA-associated inhibitor
TRUE	FALSE	200055_at	TAF10	TAF10 RNA polymerase II, TATA box binding protein (TBP)-associated factor, 30kDa /// TAF10 RNA polymerase II, TATA box binding protein (TBP)-associated factor, 30kDa /// TAF10 RNA polymerase II, TATA box binding protein (TBP)-associated factor, 30kDa
TRUE	FALSE	201029_s_at	CD99	CD99 antigen /// CD99 antigen
TRUE	FALSE	201899_s_at	UBE2A	ubiquitin-conjugating enzyme E2A (RAD6 homolog) /// ubiquitin-conjugating enzyme E2A (RAD6 homolog)
TRUE	FALSE	204571_x_at	PIN4	protein (peptidyl-prolyl cis/trans isomerase) NIMA-interacting, 4 (parvulin)
TRUE	FALSE	206200_s_at	ANXA11	annexin A11 /// annexin A11
TRUE	FALSE	206790_s_at	NDUFB1	NADH dehydrogenase (ubiquinone) 1 beta subcomplex, 1, 7kDa /// NADH dehydrogenase (ubiquinone) 1 beta subcomplex, 1, 7kDa
TRUE	FALSE	212697_at	LOC162427	hypothetical protein LOC162427
TRUE	FALSE	215992_s_at	RAPGEF2	Rap guanine nucleotide exchange factor (GEF) 2
TRUE	FALSE	220079_s_at	USP31	ubiquitin specific protease 48
TRUE	TRUE	203304_at	BAMBI	BMP and activin membrane-bound inhibitor homolog (Xenopus laevis) /// BMP and activin membrane-bound inhibitor homolog (Xenopus laevis)
TRUE	TRUE	207069_s_at	SMAD9	SMAD, mothers against DPP homolog 6 (Drosophila) /// SMAD, mothers against DPP homolog 6 (Drosophila)
TRUE	TRUE	207129_at	CA5B	carbonic anhydrase VB, mitochondrial /// carbonic anhydrase VB, mitochondrial
TRUE	TRUE	214746_s_at	EZI	likely ortholog of mouse zinc finger protein EZI
TRUE	TRUE	219370_at	RPRM	candidate mediator of the p53-dependent G2 arrest /// candidate mediator of the p53-dependent G2 arrest
TRUE	TRUE	51192_at	SSH3	slingshot 3
TRUE	TRUE	204067_at	SUOX	sulfite oxidase
TRUE	FALSE	205110_s_at	FGF13	fibroblast growth factor 13 /// fibroblast growth factor 13
TRUE	FALSE	216159_s_at	NULL	CDNA FLJ13695 fis, clone PLACE2000124
TRUE	FALSE	204202_at	IQCE	KIAA1023 protein
TRUE	FALSE	205518_s_at	CMAH	cytidine monophosphate-N-acetylneuraminic acid hydroxylase (CMP-N-acetylneuraminate monooxygenase) /// cytidine monophosphate-N-acetylneuraminic acid hydroxylase (CMP-N-acetylneuraminate monooxygenase)
TRUE	FALSE	205928_at	ZNF443	zinc finger protein 443 /// zinc finger protein 443
TRUE	FALSE	220149_at	FLJ22671	hypothetical protein FLJ22671
TRUE	FALSE	220197_at	ATP6V0A4	ATPase, H+ transporting, lysosomal V0 subunit a isoform 4 /// ATPase, H+ transporting, lysosomal V0 subunit a isoform 4
TRUE	FALSE	220584_at	FLJ22184	hypothetical protein FLJ22184
TRUE	FALSE	221002_s_at	TM4SF14	tetraspanin similar to TM4SF9 /// tetraspanin similar to TM4SF9
TRUE	TRUE	202743_at	PIK3R3	phosphoinositide-3-kinase, regulatory subunit, polypeptide 3 (p55, gamma)
TRUE	TRUE	202769_at	CCNG2	cyclin G2
TRUE	TRUE	202770_s_at	CCNG2	cyclin G2
TRUE	TRUE	210827_s_at	ELF3	E74-like factor 3 (ets domain transcription factor, epithelial-specific ) /// E74-like factor 3 (ets domain transcription factor, epithelial-specific )
TRUE	TRUE	201236_s_at	BTG2	BTG family, member 2 /// BTG family, member 2
TRUE	TRUE	208749_x_at	FLOT1	flotillin 1
TRUE	TRUE	210142_x_at	FLOT1	flotillin 1
TRUE	TRUE	211113_s_at	ABCG1	ATP-binding cassette, sub-family G (WHITE), member 1
TRUE	TRUE	218627_at	FLJ11259	hypothetical protein FLJ11259
TRUE	TRUE	202814_s_at	HTN1	HMBA-inducible
TRUE	TRUE	202815_s_at	HTN1	HMBA-inducible
TRUE	TRUE	205780_at	BIK	BCL2-interacting killer (apoptosis-inducing) /// BCL2-interacting killer (apoptosis-inducing)
TRUE	TRUE	219272_at	FLJ10759	hypothetical protein FLJ10759
TRUE	TRUE	219562_at	RAB26	RAB26, member RAS oncogene family
TRUE	TRUE	219622_at	RAB20	RAB20, member RAS oncogene family
TRUE	TRUE	202973_x_at	FAM13A1	family with sequence similarity 13, member A1
TRUE	TRUE	217047_s_at	FAM13A1	family with sequence similarity 13, member A1
TRUE	TRUE	214404_x_at	SPDEF	SAM pointed domain containing ets transcription factor
TRUE	TRUE	212899_at	CDK11	cyclin-dependent kinase (CDC2-like) 11
TRUE	TRUE	208763_s_at	DSIPI	delta sleep inducing peptide, immunoreactor
TRUE	TRUE	218205_s_at	MKNK2	MAP kinase-interacting serine/threonine kinase 2 /// MAP kinase-interacting serine/threonine kinase 2
TRUE	TRUE	218640_s_at	PLEKHF2	pleckstrin homology domain containing, family F (with FYVE domain) member 2
TRUE	TRUE	91826_at	EPS8L1	EPS8-like 1
TRUE	FALSE	204032_at	BCAR3	breast cancer anti-estrogen resistance 3 /// breast cancer anti-estrogen resistance 3
TRUE	FALSE	209049_s_at	PRKCBP1	protein kinase C binding protein 1
TRUE	FALSE	206078_at	RAD51L3	serine/threonine kinase with Dbl- and pleckstrin homology domains /// serine/threonine kinase with Dbl- and pleckstrin homology domains
TRUE	FALSE	208806_at	CHD3	chromodomain helicase DNA binding protein 3
TRUE	FALSE	221665_s_at	EPS8L1	EPS8-like 1
FALSE	TRUE	200939_s_at	RERE	arginine-glutamic acid dipeptide (RE) repeats
FALSE	TRUE	202887_s_at	DDIT4	DNA-damage-inducible transcript 4
FALSE	TRUE	221756_at	LIMK2	LIM domain kinase 2
FALSE	TRUE	205319_at	PSCA	prostate stem cell antigen /// prostate stem cell antigen
FALSE	TRUE	206925_at	SIAT8D	sialyltransferase 8D (alpha-2, 8-polysialyltransferase) /// sialyltransferase 8D (alpha-2, 8-polysialyltransferase)
FALSE	TRUE	210695_s_at	WWOX	WW domain containing oxidoreductase
FALSE	TRUE	205593_s_at	PDE9A	phosphodiesterase 9A /// phosphodiesterase 9A
FALSE	TRUE	207126_x_at	UGT1A10	UDP glycosyltransferase 1 family, polypeptide A10 /// UDP glycosyltransferase 1 family, polypeptide A10
FALSE	TRUE	208596_s_at	UGT1A10	UDP glycosyltransferase 1 family, polypeptide A10 /// UDP glycosyltransferase 1 family, polypeptide A10
FALSE	TRUE	218507_at	HIG2	hypoxia-inducible protein 2 /// hypoxia-inducible protein 2
FALSE	TRUE	202450_s_at	CTSK	cathepsin K (pycnodysostosis) /// cathepsin K (pycnodysostosis)
FALSE	TRUE	203372_s_at	SOCS2	suppressor of cytokine signaling 2
FALSE	TRUE	202712_s_at	CKMT1	creatine kinase, mitochondrial 1 (ubiquitous) /// creatine kinase, mitochondrial 1 (ubiquitous)
FALSE	TRUE	202449_s_at	RXRA	retinoid X receptor, alpha /// retinoid X receptor, alpha
FALSE	TRUE	203169_at	KIAA0258	KIAA0258
FALSE	TRUE	210761_s_at	GRB7	growth factor receptor-bound protein 7 /// growth factor receptor-bound protein 7
FALSE	FALSE	203153_at	IFIT1	interferon-induced protein with tetratricopeptide repeats 1 /// interferon-induced protein with tetratricopeptide repeats 1
FALSE	FALSE	212089_at	LMNA	lamin A/C
FALSE	FALSE	212184_s_at	MAP3K7IP2	mitogen-activated protein kinase kinase kinase 7 interacting protein 2
FALSE	FALSE	222023_at	AKAP13	A kinase (PRKA) anchor protein 13
FALSE	FALSE	201588_at	TXNL1	thioredoxin-like 1 /// thioredoxin-like 1
FALSE	FALSE	202674_s_at	LMO7	LIM domain only 7 /// LIM domain only 7
FALSE	FALSE	213174_at	TTC9	tetratricopeptide repeat domain 9
FALSE	FALSE	219616_at	FLJ21963	FLJ21963 protein
FALSE	FALSE	221808_at	RAB9A	RAB9A, member RAS oncogene family /// RAB9A, member RAS oncogene family
FALSE	FALSE	203373_at	SOCS2	suppressor of cytokine signaling 2 /// suppressor of cytokine signaling 2
FALSE	FALSE	201525_at	APOD	apolipoprotein D /// apolipoprotein D
FALSE	FALSE	202006_at	PTPN12	protein tyrosine phosphatase, non-receptor type 12 /// protein tyrosine phosphatase, non-receptor type 12
FALSE	FALSE	205378_s_at	ACHE	acetylcholinesterase (YT blood group)
FALSE	FALSE	218208_at	PQLC1	PQ loop repeat containing 1
FALSE	TRUE	221864_at	MGC13024	hypothetical protein MGC13024
FALSE	TRUE	222170_at	NULL	Familial Mediterranean fever locus region, mRNA sequence
FALSE	TRUE	207655_s_at	BLNK	B-cell linker /// B-cell linker
FALSE	TRUE	207783_x_at	TPT1	tumor protein, translationally-controlled 1
FALSE	TRUE	208063_s_at	CAPN9	calpain 9 (nCL-4)
FALSE	TRUE	211943_x_at	TPT1	tumor protein, translationally-controlled 1
FALSE	TRUE	212284_x_at	TPT1	tumor protein, translationally-controlled 1
FALSE	TRUE	212869_x_at	TPT1	tumor protein, translationally-controlled 1
FALSE	TRUE	213600_at	SIPA1L3	signal-induced proliferation-associated 1 like 3
FALSE	TRUE	214243_s_at	SERHL	serine hydrolase-like
FALSE	TRUE	214745_at	PLCL3	KIAA1069 protein
FALSE	TRUE	215106_at	FLJ20619	hypothetical protein FLJ20619
FALSE	TRUE	219241_x_at	SSH3	slingshot 3
FALSE	TRUE	219919_s_at	SSH3	slingshot 3
FALSE	TRUE	220293_at	C14orf161	chromosome 14 open reading frame 161
FALSE	TRUE	221215_s_at	RIPK4	ankyrin repeat domain 3 /// ankyrin repeat domain 3
FALSE	TRUE	204532_x_at	UGT1A6	UDP glycosyltransferase 1 family, polypeptide A6
FALSE	TRUE	205505_at	GCNT1	glucosaminyl (N-acetyl) transferase 1, core 2 (beta-1,6-N-acetylglucosaminyltransferase) /// glucosaminyl (N-acetyl) transferase 1, core 2 (beta-1,6-N-acetylglucosaminyltransferase)
FALSE	FALSE	203274_at	F8A1	coagulation factor VIII-associated (intronic transcript) /// coagulation factor VIII-associated (intronic transcript)
FALSE	FALSE	206561_s_at	AKR1B10	aldo-keto reductase family 1, member B10 (aldose reductase) /// aldo-keto reductase family 1, member B10 (aldose reductase)
FALSE	FALSE	207141_s_at	KCNJ3	potassium inwardly-rectifying channel, subfamily J, member 3 /// potassium inwardly-rectifying channel, subfamily J, member 3
FALSE	FALSE	213230_at	HUMPPA	paraneoplastic antigen
FALSE	FALSE	214891_at	NULL	Human clone 23932 mRNA sequence
FALSE	FALSE	215706_x_at	ZYX	zyxin
FALSE	FALSE	215896_at	NULL	CDNA FLJ10062 fis, clone HEMBA1001415
FALSE	FALSE	222230_s_at	ACTR10	actin-related protein 10 homolog (S. cerevisiae)
FALSE	FALSE	219944_at	FLJ21069	hypothetical protein FLJ21069
FALSE	FALSE	203035_s_at	PIAS3	protein inhibitor of activated STAT3 /// protein inhibitor of activated STAT3
FALSE	FALSE	203355_s_at	PSD3	ADP-ribosylation factor guanine nucleotide factor 6
FALSE	FALSE	203370_s_at	PDLIM7	PDZ and LIM domain 7 (enigma) /// PDZ and LIM domain 7 (enigma)
FALSE	FALSE	205508_at	SCN1B	sodium channel, voltage-gated, type I, beta /// sodium channel, voltage-gated, type I, beta
FALSE	FALSE	207315_at	CD226	CD226 antigen /// CD226 antigen
FALSE	FALSE	208588_at	FKSG2	apoptosis inhibitor /// apoptosis inhibitor
FALSE	FALSE	208746_x_at	ATP5L	ATP synthase, H+ transporting, mitochondrial F0 complex, subunit g
FALSE	FALSE	209381_x_at	SF3A2	splicing factor 3a, subunit 2, 66kDa
FALSE	FALSE	210015_s_at	MAP2	microtubule-associated protein 2 /// microtubule-associated protein 2
FALSE	FALSE	213711_at	KRTHB1	keratin, hair, basic, 1 /// keratin, hair, basic, 1
FALSE	FALSE	213909_at	LRRC15	leucine rich repeat containing 15
FALSE	FALSE	213978_at	LOC92154	hypothetical protein BC002770
FALSE	FALSE	214509_at	HIST1H3H	histone 1, H3h /// histone 1, H3h
FALSE	FALSE	215331_at	MYH15	KIAA1000 protein
FALSE	FALSE	218110_at	XAB2	XPA binding protein 2
FALSE	FALSE	218609_s_at	NUDT2	nudix (nucleoside diphosphate linked moiety X)-type motif 2 /// nudix (nucleoside diphosphate linked moiety X)-type motif 2
FALSE	FALSE	218677_at	S100A14	S100 calcium binding protein A14 /// S100 calcium binding protein A14
FALSE	FALSE	219500_at	CLC	cardiotrophin-like cytokine /// cardiotrophin-like cytokine
FALSE	FALSE	219737_s_at	PCDH9	protocadherin 9
FALSE	FALSE	219946_x_at	MYH14	myosin, heavy polypeptide 14
FALSE	FALSE	220036_s_at	LIMR	lipocalin-interacting membrane receptor
FALSE	FALSE	220414_at	CALML5	calmodulin-like 5 /// calmodulin-like 5
FALSE	FALSE	220748_s_at	ZNF580	zinc finger protein 580 /// zinc finger protein 580
FALSE	FALSE	220806_x_at	GNG13	guanine nucleotide binding protein (G protein), gamma 13 /// guanine nucleotide binding protein (G protein), gamma 13
FALSE	FALSE	221143_at	RPA4	replication protein A complex 34 kd subunit homolog Rpa4 /// replication protein A complex 34 kd subunit homolog Rpa4
FALSE	FALSE	221273_s_at	DKFZP761H1710	hypothetical protein DKFZp761H1710 /// hypothetical protein DKFZp761H1710
FALSE	FALSE	205793_x_at	TNK1	tyrosine kinase, non-receptor, 1
FALSE	FALSE	217149_x_at	TNK1	tyrosine kinase, non-receptor, 1
FALSE	FALSE	AFFX-r2-Ec-bioB-3_at	NULL	---
FALSE	FALSE	AFFX-ThrX-M_at	NULL	---
FALSE	FALSE	AFFX-TrpnX-5_at	NULL	---
FALSE	FALSE	AFFX-TrpnX-M_at	NULL	---
FALSE	FALSE	204389_at	MAOA	monoamine oxidase A
FALSE	FALSE	204939_s_at	PLN	phospholamban
FALSE	FALSE	214256_at	ATP10A	ATPase, Class V, type 10A
FALSE	TRUE	203395_s_at	HES1	hairy and enhancer of split 1, (Drosophila) /// hairy and enhancer of split 1, (Drosophila)
FALSE	TRUE	206302_s_at	NUDT4	nudix (nucleoside diphosphate linked moiety X)-type motif 4
FALSE	TRUE	206303_s_at	NUDT4	nudix (nucleoside diphosphate linked moiety X)-type motif 4
FALSE	TRUE	208771_s_at	LTA4H	leukotriene A4 hydrolase /// leukotriene A4 hydrolase
FALSE	TRUE	209183_s_at	C10orf10	chromosome 10 open reading frame 10 /// chromosome 10 open reading frame 10
FALSE	TRUE	212273_x_at	GNAS	GNAS complex locus
FALSE	TRUE	201838_s_at	STAF65(gamma)	SPTF-associated factor 65 gamma
FALSE	TRUE	202478_at	TRIB2	tribbles homolog 2 (Drosophila)
FALSE	TRUE	203009_at	LU	Lutheran blood group (Auberger b antigen included)
FALSE	TRUE	205249_at	EGR2	early growth response 2 (Krox-20 homolog, Drosophila) /// early growth response 2 (Krox-20 homolog, Drosophila)
FALSE	TRUE	216347_s_at	PPP1R13B	protein phosphatase 1, regulatory (inhibitor) subunit 13B
FALSE	TRUE	218606_at	ZDHHC7	zinc finger, DHHC domain containing 7
FALSE	TRUE	202031_s_at	DKFZP434J154	DKFZP434J154 protein
FALSE	TRUE	200660_at	S100A11	S100 calcium binding protein A11 (calgizzarin) /// S100 calcium binding protein A11 (calgizzarin)
FALSE	TRUE	200044_at	SFRS9	splicing factor, arginine/serine-rich 9 /// splicing factor, arginine/serine-rich 9 /// splicing factor, arginine/serine-rich 9
FALSE	TRUE	208912_s_at	CNP	2',3'-cyclic nucleotide 3' phosphodiesterase
FALSE	TRUE	209602_s_at	GATA3	GATA binding protein 3
FALSE	TRUE	209603_at	GATA3	GATA binding protein 3
FALSE	TRUE	212798_s_at	ANKMY2	ankyrin repeat and MYND domain containing 2
FALSE	TRUE	216037_x_at	TCF7L2	transcription factor 7-like 2 (T-cell specific, HMG-box)
FALSE	TRUE	221498_at	SNX27	sorting nexin family member 27
FALSE	FALSE	214543_x_at	QKI	quaking homolog, KH domain RNA binding (mouse)
FALSE	FALSE	200703_at	DNCL1	dynein, cytoplasmic, light polypeptide 1 /// dynein, cytoplasmic, light polypeptide 1
FALSE	FALSE	202958_at	PTPN9	protein tyrosine phosphatase, non-receptor type 9 /// protein tyrosine phosphatase, non-receptor type 9
FALSE	FALSE	203183_s_at	SMARCD1	SWI/SNF related, matrix associated, actin dependent regulator of chromatin, subfamily d, member 1 /// SWI/SNF related, matrix associated, actin dependent regulator of chromatin, subfamily d, member 1
FALSE	FALSE	205020_s_at	ARL4A	ADP-ribosylation factor-like 4A /// ADP-ribosylation factor-like 4A
FALSE	FALSE	209518_at	SMARCD1	SWI/SNF related, matrix associated, actin dependent regulator of chromatin, subfamily d, member 1
FALSE	FALSE	201597_at	COX7A2	cytochrome c oxidase subunit VIIa polypeptide 2 (liver) /// cytochrome c oxidase subunit VIIa polypeptide 2 (liver)
FALSE	FALSE	217807_s_at	GLTSCR2	glioma tumor suppressor candidate region gene 2 /// glioma tumor suppressor candidate region gene 2
FALSE	FALSE	216036_x_at	WDTC1	WD and tetratricopeptide repeats 1
FALSE	FALSE	200780_x_at	GNAS	GNAS complex locus
FALSE	FALSE	200925_at	COX6A1	cytochrome c oxidase subunit VIa polypeptide 1 /// cytochrome c oxidase subunit VIa polypeptide 1
FALSE	FALSE	200981_x_at	GNAS	GNAS complex locus
FALSE	FALSE	202003_s_at	ACAA2	acetyl-Coenzyme A acyltransferase 2 (mitochondrial 3-oxoacyl-Coenzyme A thiolase) /// acetyl-Coenzyme A acyltransferase 2 (mitochondrial 3-oxoacyl-Coenzyme A thiolase)
FALSE	FALSE	202605_at	GUSB	glucuronidase, beta /// glucuronidase, beta
FALSE	FALSE	203529_at	PPP6C	protein phosphatase 6, catalytic subunit /// protein phosphatase 6, catalytic subunit
FALSE	FALSE	205993_s_at	TBX2	T-box 2
FALSE	FALSE	212169_at	FKBP9	FK506 binding protein 9, 63 kDa
FALSE	FALSE	213417_at	TBX2	T-box 2
FALSE	FALSE	217673_x_at	GNAS	GNAS complex locus
FALSE	FALSE	217769_s_at	C13orf12	chromosome 13 open reading frame 12
FALSE	FALSE	218048_at	COMMD3	COMM domain containing 3
FALSE	FALSE	40560_at	TBX2	T-box 2
FALSE	FALSE	203371_s_at	NDUFB3	NADH dehydrogenase (ubiquinone) 1 beta subcomplex, 3, 12kDa /// NADH dehydrogenase (ubiquinone) 1 beta subcomplex, 3, 12kDa
FALSE	FALSE	203478_at	NDUFC1	NADH dehydrogenase (ubiquinone) 1, subcomplex unknown, 1, 6kDa /// NADH dehydrogenase (ubiquinone) 1, subcomplex unknown, 1, 6kDa
FALSE	FALSE	204763_s_at	GNAO1	guanine nucleotide binding protein (G protein), alpha activating activity polypeptide O
FALSE	FALSE	204907_s_at	BCL3	B-cell CLL/lymphoma 3
FALSE	FALSE	205082_s_at	AOX1	aldehyde oxidase 1
FALSE	FALSE	205142_x_at	ABCD1	ATP-binding cassette, sub-family D (ALD), member 1 /// ATP-binding cassette, sub-family D (ALD), member 1
FALSE	FALSE	205745_x_at	ADAM17	a disintegrin and metalloproteinase domain 17 (tumor necrosis factor, alpha, converting enzyme)
FALSE	FALSE	207613_s_at	CAMK2A	calcium/calmodulin-dependent protein kinase (CaM kinase) II alpha
FALSE	FALSE	208781_x_at	SNX3	sorting nexin 3
FALSE	FALSE	208944_at	TGFBR2	transforming growth factor, beta receptor II (70/80kDa) /// transforming growth factor, beta receptor II (70/80kDa)
FALSE	FALSE	209159_s_at	NDRG4	NDRG family member 4
FALSE	FALSE	211668_s_at	PLAU	plasminogen activator, urokinase /// plasminogen activator, urokinase
FALSE	FALSE	212876_at	B4GALT4	UDP-Gal:betaGlcNAc beta 1,4- galactosyltransferase, polypeptide 4
FALSE	FALSE	213037_x_at	STAU	staufen, RNA binding protein (Drosophila)
FALSE	FALSE	213220_at	LOC92482	hypothetical protein LOC92482
FALSE	FALSE	217197_x_at	CG018	hypothetical gene CG018
FALSE	FALSE	217270_s_at	DYRK1B	dual-specificity tyrosine-(Y)-phosphorylation regulated kinase 1B
FALSE	FALSE	218010_x_at	C20orf149	chromosome 20 open reading frame 149
FALSE	FALSE	218061_at	MEA	male-enhanced antigen /// male-enhanced antigen
FALSE	FALSE	218412_s_at	GTF2IRD1	GTF2I repeat domain containing 1 /// GTF2I repeat domain containing 1
FALSE	FALSE	219333_s_at	CAPN10	calpain 10 /// calpain 10
FALSE	FALSE	221772_s_at	PPP2R2D	protein phosphatase 2, regulatory subunit B, delta isoform
FALSE	FALSE	222251_s_at	GMEB2	glucocorticoid modulatory element binding protein 2
FALSE	FALSE	217991_x_at	SSBP3	single stranded DNA binding protein 3
FALSE	FALSE	202308_at	SREBF1	sterol regulatory element binding transcription factor 1 /// sterol regulatory element binding transcription factor 1
FALSE	FALSE	216295_s_at	CLTA	clathrin, light polypeptide (Lca)
FALSE	FALSE	202880_s_at	PSCD1	pleckstrin homology, Sec7 and coiled-coil domains 1(cytohesin 1) /// pleckstrin homology, Sec7 and coiled-coil domains 1(cytohesin 1)
FALSE	FALSE	213086_s_at	CSNK1A1	casein kinase 1, alpha 1
FALSE	FALSE	201500_s_at	PPP1R11	protein phosphatase 1, regulatory (inhibitor) subunit 11 /// protein phosphatase 1, regulatory (inhibitor) subunit 11
FALSE	FALSE	201938_at	CDK2AP1	CDK2-associated protein 1 /// CDK2-associated protein 1
FALSE	FALSE	203275_at	IRF2	interferon regulatory factor 2 /// interferon regulatory factor 2
FALSE	FALSE	203966_s_at	PPM1A	protein phosphatase 1A (formerly 2C), magnesium-dependent, alpha isoform /// protein phosphatase 1A (formerly 2C), magnesium-dependent, alpha isoform
FALSE	FALSE	205918_at	SLC4A3	solute carrier family 4, anion exchanger, member 3 /// solute carrier family 4, anion exchanger, member 3
FALSE	FALSE	218213_s_at	C11orf10	chromosome 11 open reading frame 10 /// chromosome 11 open reading frame 10
FALSE	FALSE	200782_at	ANXA5	annexin A5 /// annexin A5
FALSE	FALSE	201150_s_at	TIMP3	tissue inhibitor of metalloproteinase 3 (Sorsby fundus dystrophy, pseudoinflammatory)
FALSE	FALSE	201474_s_at	ITGA3	integrin, alpha 3 (antigen CD49C, alpha 3 subunit of VLA-3 receptor) /// integrin, alpha 3 (antigen CD49C, alpha 3 subunit of VLA-3 receptor)
FALSE	FALSE	201556_s_at	VAMP2	vesicle-associated membrane protein 2 (synaptobrevin 2) /// vesicle-associated membrane protein 2 (synaptobrevin 2)
FALSE	FALSE	201668_x_at	MARCKS	myristoylated alanine-rich protein kinase C substrate
FALSE	FALSE	201967_at	RBM6	RNA binding motif protein 6 /// RNA binding motif protein 6
FALSE	FALSE	203238_s_at	NOTCH3	Notch homolog 3 (Drosophila) /// Notch homolog 3 (Drosophila)
FALSE	FALSE	203365_s_at	MMP15	matrix metalloproteinase 15 (membrane-inserted) /// matrix metalloproteinase 15 (membrane-inserted)
FALSE	FALSE	203534_at	LSM1	LSM1 homolog, U6 small nuclear RNA associated (S. cerevisiae) /// LSM1 homolog, U6 small nuclear RNA associated (S. cerevisiae)
FALSE	FALSE	203616_at	POLB	polymerase (DNA directed), beta /// polymerase (DNA directed), beta
FALSE	FALSE	203740_at	MPHOSPH6	M-phase phosphoprotein 6 /// M-phase phosphoprotein 6
FALSE	FALSE	203994_s_at	C21orf2	chromosome 21 open reading frame 2
FALSE	FALSE	204083_s_at	TPM2	tropomyosin 2 (beta) /// tropomyosin 2 (beta)
FALSE	FALSE	204657_s_at	SHB	SHB (Src homology 2 domain containing) adaptor protein B /// SHB (Src homology 2 domain containing) adaptor protein B
FALSE	FALSE	205145_s_at	MYL5	myosin, light polypeptide 5, regulatory /// myosin, light polypeptide 5, regulatory
FALSE	FALSE	207157_s_at	GNG5	guanine nucleotide binding protein (G protein), gamma 5 /// guanine nucleotide binding protein (G protein), gamma 5
FALSE	FALSE	207525_s_at	RGS19IP1	regulator of G-protein signalling 19 interacting protein 1 /// regulator of G-protein signalling 19 interacting protein 1
FALSE	FALSE	208135_at	TCF2	transcription factor 2, hepatic; LF-B3; variant hepatic nuclear factor
FALSE	FALSE	208374_s_at	CAPZA1	capping protein (actin filament) muscle Z-line, alpha 1 /// capping protein (actin filament) muscle Z-line, alpha 1
FALSE	FALSE	208626_s_at	VAT1	vesicle amine transport protein 1 homolog (T californica) /// vesicle amine transport protein 1 homolog (T californica)
FALSE	FALSE	209083_at	CORO1A	coronin, actin binding protein, 1A /// coronin, actin binding protein, 1A
FALSE	FALSE	210532_s_at	C14orf2	chromosome 14 open reading frame 2 /// chromosome 14 open reading frame 2
FALSE	FALSE	210996_s_at	YWHAE	tyrosine 3-monooxygenase/tryptophan 5-monooxygenase activation protein, epsilon polypeptide
FALSE	FALSE	212204_at	DKFZP564G2022	DKFZP564G2022 protein
FALSE	FALSE	212283_at	AGRN	agrin
FALSE	FALSE	212553_at	KIAA0460	KIAA0460 protein
FALSE	FALSE	212786_at	KIAA0350	KIAA0350 protein
FALSE	FALSE	213361_at	TDRD7	tudor domain containing 7
FALSE	FALSE	217773_s_at	NDUFA4	NADH dehydrogenase (ubiquinone) 1 alpha subcomplex, 4, 9kDa /// NADH dehydrogenase (ubiquinone) 1 alpha subcomplex, 4, 9kDa
FALSE	FALSE	217801_at	ATP5E	ATP synthase, H+ transporting, mitochondrial F1 complex, epsilon subunit /// ATP synthase, H+ transporting, mitochondrial F1 complex, epsilon subunit
FALSE	FALSE	218078_s_at	ZDHHC3	zinc finger, DHHC domain containing 3 /// zinc finger, DHHC domain containing 3
FALSE	FALSE	218596_at	TBC1D13	TBC1 domain family, member 13
FALSE	FALSE	219097_x_at	MGC2747	hypothetical protein MGC2747
FALSE	FALSE	221689_s_at	DSCR5	Down syndrome critical region gene 5 /// Down syndrome critical region gene 5
FALSE	FALSE	221846_s_at	CASKIN2	CASK interacting protein 2
FALSE	FALSE	31874_at	GAS2L1	growth arrest-specific 2 like 1
FALSE	FALSE	40446_at	PHF1	PHD finger protein 1
FALSE	FALSE	40489_at	DRPLA	dentatorubral-pallidoluysian atrophy (atrophin-1)
FALSE	FALSE	61297_at	CASKIN2	CASK interacting protein 2

## Sheet: Cluster G
E2-repressed in MCF-7 xenograft (p<0.05)	E2-repressed (24hr) in Rae dataset (p<0.05)	Probe Set ID	Symbol	Gene Title
TRUE	TRUE	201939_at	PLK2	polo-like kinase 2 (Drosophila) /// polo-like kinase 2 (Drosophila)
TRUE	TRUE	208407_s_at	CTNND1	catenin (cadherin-associated protein), delta 1
TRUE	TRUE	210844_x_at	CTNNA1	catenin (cadherin-associated protein), alpha 1, 102kDa
TRUE	TRUE	215071_s_at	HIST1H2AC	histone 1, H2ac
TRUE	TRUE	212399_s_at	VGLL4	Vestigial-like 4
TRUE	TRUE	200794_x_at	DAZAP2	DAZ associated protein 2
TRUE	TRUE	209019_s_at	PINK1	PTEN induced putative kinase 1
TRUE	TRUE	218107_at	WDR26	WD repeat domain 26
TRUE	TRUE	202808_at	C10orf26	chromosome 10 open reading frame 26
TRUE	TRUE	205567_at	CHST1	carbohydrate (keratan sulfate Gal-6) sulfotransferase 1 /// carbohydrate (keratan sulfate Gal-6) sulfotransferase 1
TRUE	TRUE	212444_at	RAI3	retinoic acid induced 3
TRUE	TRUE	213375_s_at	CG018	hypothetical gene CG018
TRUE	TRUE	209221_s_at	OSBPL2	oxysterol binding protein-like 2
TRUE	TRUE	212445_s_at	NEDD4L	neural precursor cell expressed, developmentally down-regulated 4-like
TRUE	TRUE	212448_at	NEDD4L	neural precursor cell expressed, developmentally down-regulated 4-like
TRUE	TRUE	203911_at	RAP1GA1	RAP1, GTPase activating protein 1 /// RAP1, GTPase activating protein 1
TRUE	TRUE	200636_s_at	PTPRF	protein tyrosine phosphatase, receptor type, F /// protein tyrosine phosphatase, receptor type, F
TRUE	TRUE	201395_at	RBM5	RNA binding motif protein 5
TRUE	TRUE	204546_at	KIAA0513	KIAA0513 gene product
TRUE	TRUE	208072_s_at	DGKD	diacylglycerol kinase, delta 130kDa /// diacylglycerol kinase, delta 130kDa
TRUE	TRUE	212724_at	ARHE	ras homolog gene family, member E
TRUE	TRUE	217906_at	KLHDC2	kelch domain containing 2 /// kelch domain containing 2
TRUE	TRUE	218546_at	FLJ14146	hypothetical protein FLJ14146
TRUE	TRUE	221024_s_at	SLC2A10	solute carrier family 2 (facilitated glucose transporter), member 10 /// solute carrier family 2 (facilitated glucose transporter), member 10 /// solute carrier family 2 (facilitated glucose transporter), member 10
TRUE	TRUE	221541_at	DKFZP434B044	hypothetical protein DKFZp434B044
TRUE	TRUE	36129_at	RUTBC1	RUN and TBC1 domain containing 1
TRUE	FALSE	201549_x_at	JARID1B	Jumonji, AT rich interactive domain 1B (RBP2-like)
TRUE	FALSE	211202_s_at	JARID1B	Jumonji, AT rich interactive domain 1B (RBP2-like)
TRUE	FALSE	200765_x_at	CTNNA1	catenin (cadherin-associated protein), alpha 1, 102kDa
TRUE	FALSE	205672_at	XPA	xeroderma pigmentosum, complementation group A /// xeroderma pigmentosum, complementation group A
TRUE	FALSE	203795_s_at	BCL7A	B-cell CLL/lymphoma 7A
TRUE	FALSE	218839_at	HEY1	hairy/enhancer-of-split related with YRPW motif 1
TRUE	FALSE	46256_at	SSB3	SPRY domain-containing SOCS box protein SSB-3
TRUE	FALSE	211382_s_at	TACC2	transforming, acidic coiled-coil containing protein 2
TRUE	FALSE	212276_at	LPIN1	lipin 1
TRUE	FALSE	213029_at	NFIB	nuclear factor I/B
TRUE	FALSE	213101_s_at	ACTR3	ARP3 actin-related protein 3 homolog (yeast)
TRUE	FALSE	213288_at	LOC129642	hypothetical protein BC016005
TRUE	FALSE	200791_s_at	IQGAP1	IQ motif containing GTPase activating protein 1
TRUE	FALSE	202130_at	RIOK3	RIO kinase 3 (yeast)
TRUE	FALSE	204484_at	PIK3C2B	phosphoinositide-3-kinase, class 2, beta polypeptide /// phosphoinositide-3-kinase, class 2, beta polypeptide
TRUE	FALSE	210075_at	LOC51257	hypothetical protein LOC51257
TRUE	FALSE	212761_at	TCF7L2	transcription factor 7-like 2 (T-cell specific, HMG-box)
TRUE	TRUE	219049_at	ChGn	chondroitin beta1,4 N-acetylgalactosaminyltransferase
TRUE	TRUE	209014_at	MAGED1	melanoma antigen, family D, 1 /// melanoma antigen, family D, 1
TRUE	TRUE	213839_at	KIAA0500	KIAA0500 protein
TRUE	TRUE	219768_at	B7-H4	immune costimulatory protein B7-H4
TRUE	TRUE	219889_at	FRAT1	frequently rearranged in advanced T-cell lymphomas /// frequently rearranged in advanced T-cell lymphomas
TRUE	TRUE	220157_x_at	LOC51054	putative glycolipid transfer protein /// putative glycolipid transfer protein
TRUE	TRUE	221832_s_at	LUZP1	leucine zipper protein 1
TRUE	TRUE	59697_at	RAB15	RAB15, member RAS onocogene family
TRUE	TRUE	204526_s_at	TBC1D8	TBC1 domain family, member 8 (with GRAM domain)
TRUE	TRUE	221880_s_at	LOC400451	hypothetical gene supported by AK075564; BC060873
TRUE	TRUE	51158_at	LOC400451	hypothetical gene supported by AK075564; BC060873
TRUE	FALSE	200625_s_at	CAP1	CAP, adenylate cyclase-associated protein 1 (yeast)
TRUE	FALSE	220318_at	EPN3	epsin 3
TRUE	FALSE	220625_s_at	ELF5	E74-like factor 5 (ets domain transcription factor) /// E74-like factor 5 (ets domain transcription factor)
TRUE	FALSE	202481_at	DHRS3	dehydrogenase/reductase (SDR family) member 3 /// dehydrogenase/reductase (SDR family) member 3
TRUE	FALSE	213285_at	LOC161291	hypothetical protein LOC161291
TRUE	TRUE	217783_s_at	YPEL5	yippee protein
TRUE	TRUE	204567_s_at	ABCG1	ATP-binding cassette, sub-family G (WHITE), member 1 /// ATP-binding cassette, sub-family G (WHITE), member 1
TRUE	TRUE	218191_s_at	C6orf209	chromosome 6 open reading frame 209
TRUE	TRUE	218440_at	MCCC1	methylcrotonoyl-Coenzyme A carboxylase 1 (alpha) /// methylcrotonoyl-Coenzyme A carboxylase 1 (alpha)
TRUE	TRUE	50965_at	RAB26	RAB26, member RAS oncogene family
TRUE	TRUE	203407_at	PPL	periplakin /// periplakin
TRUE	TRUE	218764_at	PRKCH	protein kinase C, eta
TRUE	TRUE	204404_at	SLC12A2	solute carrier family 12 (sodium/potassium/chloride transporters), member 2 /// solute carrier family 12 (sodium/potassium/chloride transporters), member 2
TRUE	TRUE	202369_s_at	TRAM2	translocation associated membrane protein 2 /// translocation associated membrane protein 2
TRUE	TRUE	209618_at	CTNND2	catenin (cadherin-associated protein), delta 2 (neural plakophilin-related arm-repeat protein)
TRUE	FALSE	208651_x_at	CD24	CD24 antigen (small cell lung carcinoma cluster 4 antigen)
TRUE	FALSE	201925_s_at	DAF	decay accelerating factor for complement (CD55, Cromer blood group system) /// decay accelerating factor for complement (CD55, Cromer blood group system)
TRUE	FALSE	210095_s_at	IGFBP3	insulin-like growth factor binding protein 3 /// insulin-like growth factor binding protein 3
TRUE	FALSE	205437_at	ZNF211	zinc finger protein 211 /// zinc finger protein 211
TRUE	FALSE	201662_s_at	ACSL3	acyl-CoA synthetase long-chain family member 3
TRUE	FALSE	201285_at	MKRN1	makorin, ring finger protein, 1 /// makorin, ring finger protein, 1
TRUE	FALSE	201826_s_at	CGI-49	CGI-49 protein
TRUE	FALSE	204226_at	STAU2	staufen, RNA binding protein, homolog 2 (Drosophila) /// staufen, RNA binding protein, homolog 2 (Drosophila)
TRUE	FALSE	218779_x_at	EPS8L1	EPS8-like 1
TRUE	FALSE	52975_at	C9orf28	chromosome 9 open reading frame 28
FALSE	TRUE	218421_at	CERK	ceramide kinase
FALSE	TRUE	201341_at	ENC1	ectodermal-neural cortex (with BTB-like domain) /// ectodermal-neural cortex (with BTB-like domain)
FALSE	TRUE	204589_at	ARK5	AMP-activated protein kinase family member 5
FALSE	TRUE	212143_s_at	IGFBP3	insulin-like growth factor binding protein 3
FALSE	TRUE	209348_s_at	MAF	v-maf musculoaponeurotic fibrosarcoma oncogene homolog (avian) /// v-maf musculoaponeurotic fibrosarcoma oncogene homolog (avian)
FALSE	TRUE	209824_s_at	ARNTL	aryl hydrocarbon receptor nuclear translocator-like
FALSE	FALSE	217388_s_at	KYNU	kynureninase (L-kynurenine hydrolase)
FALSE	FALSE	202391_at	BASP1	brain abundant, membrane attached signal protein 1 /// brain abundant, membrane attached signal protein 1
FALSE	FALSE	215000_s_at	FEZ2	fasciculation and elongation protein zeta 2 (zygin II) /// fasciculation and elongation protein zeta 2 (zygin II)
FALSE	FALSE	203167_at	TIMP2	tissue inhibitor of metalloproteinase 2 /// tissue inhibitor of metalloproteinase 2
FALSE	FALSE	209210_s_at	PLEKHC1	pleckstrin homology domain containing, family C (with FERM domain) member 1
FALSE	FALSE	209676_at	TFPI	tissue factor pathway inhibitor (lipoprotein-associated coagulation inhibitor) /// tissue factor pathway inhibitor (lipoprotein-associated coagulation inhibitor)
FALSE	TRUE	212929_s_at	FLJ10824	hypothetical protein FLJ10824
FALSE	TRUE	214046_at	NULL	MRNA; cDNA DKFZp564N1662 (from clone DKFZp564N1662)
FALSE	TRUE	217873_at	CAB39	MO25 protein /// MO25 protein
FALSE	TRUE	201324_at	EMP1	epithelial membrane protein 1 /// epithelial membrane protein 1
FALSE	TRUE	201325_s_at	EMP1	epithelial membrane protein 1
FALSE	TRUE	205398_s_at	SMAD3	SMAD, mothers against DPP homolog 3 (Drosophila)
FALSE	TRUE	214624_at	UPK1A	uroplakin 1A
FALSE	TRUE	209910_at	SLC25A16	solute carrier family 25 (mitochondrial carrier; Graves disease autoantigen), member 16
FALSE	TRUE	207691_x_at	ENTPD1	ectonucleoside triphosphate diphosphohydrolase 1
FALSE	FALSE	201200_at	CREG1	cellular repressor of E1A-stimulated genes /// cellular repressor of E1A-stimulated genes
FALSE	FALSE	203349_s_at	ETV5	ets variant gene 5 (ets-related molecule) /// ets variant gene 5 (ets-related molecule)
FALSE	FALSE	205363_at	BBOX1	butyrobetaine (gamma), 2-oxoglutarate dioxygenase (gamma-butyrobetaine hydroxylase) 1 /// butyrobetaine (gamma), 2-oxoglutarate dioxygenase (gamma-butyrobetaine hydroxylase) 1
FALSE	FALSE	207128_s_at	ZNF223	zinc finger protein 223 /// zinc finger protein 223
FALSE	FALSE	208678_at	ATP6V1E1	ATPase, H+ transporting, lysosomal 31kDa, V1 subunit E isoform 1 /// ATPase, H+ transporting, lysosomal 31kDa, V1 subunit E isoform 1
FALSE	FALSE	208816_x_at	ANXA2P1	annexin A2 pseudogene 1
FALSE	FALSE	210275_s_at	ZA20D2	zinc finger protein 216 /// zinc finger protein 216
FALSE	FALSE	213867_x_at	ACTB	actin, beta
FALSE	FALSE	217982_s_at	MORF4L1	mortality factor 4 like 1 /// mortality factor 4 like 1
FALSE	FALSE	218032_at	SNN	stannin /// stannin
FALSE	FALSE	218718_at	PDGFC	platelet derived growth factor C /// platelet derived growth factor C
FALSE	FALSE	202018_s_at	LTF	lactotransferrin /// lactotransferrin
FALSE	TRUE	202708_s_at	HIST2H2BE	histone 2, H2be /// histone 2, H2be
FALSE	TRUE	217892_s_at	EPLIN	epithelial protein lost in neoplasm beta /// epithelial protein lost in neoplasm beta
FALSE	TRUE	200810_s_at	CIRBP	cold inducible RNA binding protein /// cold inducible RNA binding protein
FALSE	TRUE	202796_at	SYNPO	synaptopodin /// synaptopodin
FALSE	TRUE	202934_at	HK2	hexokinase 2
FALSE	TRUE	212864_at	CDS2	CDP-diacylglycerol synthase (phosphatidate cytidylyltransferase) 2
FALSE	TRUE	210427_x_at	ANXA2	annexin A2
FALSE	TRUE	212012_at	D2S448	Melanoma associated gene
FALSE	TRUE	200632_s_at	NDRG1	N-myc downstream regulated gene 1 /// N-myc downstream regulated gene 1
FALSE	TRUE	201398_s_at	TRAM1	translocation associated membrane protein 1 /// translocation associated membrane protein 1
FALSE	TRUE	200863_s_at	RAB11A	RAB11A, member RAS oncogene family
FALSE	TRUE	201087_at	PXN	paxillin /// paxillin
FALSE	TRUE	201669_s_at	MARCKS	myristoylated alanine-rich protein kinase C substrate /// myristoylated alanine-rich protein kinase C substrate
FALSE	TRUE	202729_s_at	LTBP1	latent transforming growth factor beta binding protein 1 /// latent transforming growth factor beta binding protein 1
FALSE	TRUE	204917_s_at	MLLT3	myeloid/lymphoid or mixed-lineage leukemia (trithorax homolog, Drosophila); translocated to, 3
FALSE	TRUE	209467_s_at	MKNK1	MAP kinase interacting serine/threonine kinase 1 /// MAP kinase interacting serine/threonine kinase 1
FALSE	FALSE	205306_x_at	KMO	kynurenine 3-monooxygenase (kynurenine 3-hydroxylase)
FALSE	FALSE	211138_s_at	KMO	kynurenine 3-monooxygenase (kynurenine 3-hydroxylase) /// kynurenine 3-monooxygenase (kynurenine 3-hydroxylase)
FALSE	FALSE	218501_at	ARHGEF3	Rho guanine nucleotide exchange factor (GEF) 3 /// Rho guanine nucleotide exchange factor (GEF) 3
FALSE	FALSE	203910_at	PARG1	PTPL1-associated RhoGAP 1 /// PTPL1-associated RhoGAP 1
FALSE	FALSE	201371_s_at	CUL3	cullin 3 /// cullin 3
FALSE	FALSE	201807_at	VPS26	vacuolar protein sorting 26 (yeast) /// vacuolar protein sorting 26 (yeast)
FALSE	FALSE	202936_s_at	SOX9	SRY (sex determining region Y)-box 9 (campomelic dysplasia, autosomal sex-reversal) /// SRY (sex determining region Y)-box 9 (campomelic dysplasia, autosomal sex-reversal)
FALSE	FALSE	204415_at	G1P3	interferon, alpha-inducible protein (clone IFI-6-16) /// interferon, alpha-inducible protein (clone IFI-6-16)
FALSE	FALSE	217947_at	CKLFSF6	chemokine-like factor super family 6
FALSE	FALSE	201506_at	TGFBI	transforming growth factor, beta-induced, 68kDa /// transforming growth factor, beta-induced, 68kDa
FALSE	FALSE	213407_at	KIAA0931	KIAA0931 protein
FALSE	FALSE	215094_at	LOC152185	hypothetical protein AY099107
FALSE	FALSE	201590_x_at	ANXA2	annexin A2 /// annexin A2
FALSE	FALSE	203266_s_at	MAP2K4	mitogen-activated protein kinase kinase 4 /// mitogen-activated protein kinase kinase 4
FALSE	FALSE	213503_x_at	ANXA2	annexin A2
FALSE	FALSE	217839_at	TFG	TRK-fused gene /// TRK-fused gene
FALSE	FALSE	203279_at	EDEM1	ER degradation enhancer, mannosidase alpha-like 1
FALSE	FALSE	201533_at	CTNNB1	catenin (cadherin-associated protein), beta 1, 88kDa /// catenin (cadherin-associated protein), beta 1, 88kDa
FALSE	FALSE	201628_s_at	RRAGA	Ras-related GTP binding A /// Ras-related GTP binding A
FALSE	FALSE	201931_at	ETFA	electron-transfer-flavoprotein, alpha polypeptide (glutaric aciduria II) /// electron-transfer-flavoprotein, alpha polypeptide (glutaric aciduria II)
FALSE	FALSE	203944_x_at	BTN2A1	butyrophilin, subfamily 2, member A1 /// butyrophilin, subfamily 2, member A1
FALSE	FALSE	205066_s_at	ENPP1	ectonucleotide pyrophosphatase/phosphodiesterase 1 /// ectonucleotide pyrophosphatase/phosphodiesterase 1
FALSE	FALSE	205190_at	PLS1	plastin 1 (I isoform) /// plastin 1 (I isoform)
FALSE	FALSE	208804_s_at	SFRS6	splicing factor, arginine/serine-rich 6
FALSE	FALSE	213195_at	LOC201229	hypothetical protein LOC201229
FALSE	FALSE	214684_at	MEF2A	MADS box transcription enhancer factor 2, polypeptide A (myocyte enhancer factor 2A) /// MADS box transcription enhancer factor 2, polypeptide A (myocyte enhancer factor 2A)
FALSE	FALSE	216035_x_at	TCF7L2	transcription factor 7-like 2 (T-cell specific, HMG-box)
FALSE	FALSE	217727_x_at	VPS35	vacuolar protein sorting 35 (yeast)
FALSE	FALSE	218146_at	AD-017	glycosyltransferase AD-017

## Sheet: Cluster H
E2-repressed in MCF-7 xenograft (p<0.05)	E2-repressed (24hr) in Rae dataset (p<0.05)	Probe Set ID	Symbol	Gene Title
TRUE	TRUE	200864_s_at	RAB11A	RAB11A, member RAS oncogene family
TRUE	TRUE	202668_at	EFNB2	ephrin-B2
TRUE	TRUE	203097_s_at	RAPGEF2	Rap guanine nucleotide exchange factor (GEF) 2 /// Rap guanine nucleotide exchange factor (GEF) 2
TRUE	TRUE	214783_s_at	ANXA11	annexin A11
TRUE	TRUE	221937_at	AP1GBP1	AP1 gamma subunit binding protein 1
TRUE	TRUE	200878_at	EPAS1	endothelial PAS domain protein 1 /// endothelial PAS domain protein 1
TRUE	TRUE	202324_s_at	ACBD3	acyl-Coenzyme A binding domain containing 3 /// acyl-Coenzyme A binding domain containing 3
TRUE	TRUE	203108_at	RAI3	retinoic acid induced 3 /// retinoic acid induced 3
TRUE	TRUE	204952_at	C4.4A	GPI-anchored metastasis-associated protein homolog /// GPI-anchored metastasis-associated protein homolog
TRUE	TRUE	206482_at	PTK6	PTK6 protein tyrosine kinase 6 /// PTK6 protein tyrosine kinase 6
TRUE	TRUE	208030_s_at	ADD1	adducin 1 (alpha) /// adducin 1 (alpha) /// adducin 1 (alpha)
TRUE	TRUE	209154_at	TAX1BP3	Tax interaction protein 1 /// Tax interaction protein 1
TRUE	TRUE	218816_at	LRRC1	leucine rich repeat containing 1
TRUE	TRUE	213222_at	PLCB1	phospholipase C, beta 1 (phosphoinositide-specific)
TRUE	TRUE	214748_at	LOC88523	CG016
TRUE	TRUE	219543_at	MAWBP	MAWD binding protein /// MAWD binding protein
TRUE	TRUE	201553_s_at	LAMP1	lysosomal-associated membrane protein 1 /// lysosomal-associated membrane protein 1
TRUE	TRUE	202553_s_at	PRDX6	GCIP-interacting protein p29
TRUE	TRUE	209120_at	NR2F2	nuclear receptor subfamily 2, group F, member 2
TRUE	TRUE	210519_s_at	NQO1	NAD(P)H dehydrogenase, quinone 1
TRUE	TRUE	214334_x_at	DAZAP2	DAZ associated protein 2
TRUE	TRUE	202289_s_at	TACC2	transforming, acidic coiled-coil containing protein 2 /// transforming, acidic coiled-coil containing protein 2
TRUE	TRUE	205442_at	MFAP3L	KIAA0626 gene product
TRUE	TRUE	201005_at	CD9	CD9 antigen (p24) /// CD9 antigen (p24)
TRUE	TRUE	205019_s_at	VIPR1	vasoactive intestinal peptide receptor 1 /// vasoactive intestinal peptide receptor 1
TRUE	TRUE	209426_s_at	AMACR	alpha-methylacyl-CoA racemase /// alpha-methylacyl-CoA racemase
TRUE	TRUE	213624_at	SMPDL3A	sphingomyelin phosphodiesterase, acid-like 3A
TRUE	TRUE	210592_s_at	SAT	spermidine/spermine N1-acetyltransferase
TRUE	TRUE	211597_s_at	STIP1	homeodomain-only protein /// homeodomain-only protein
TRUE	TRUE	213555_at	RWDD2	RWD domain containing 2
TRUE	TRUE	214455_at	HIST1H2BC	histone 1, H2bc /// histone 1, H2bc
TRUE	TRUE	215111_s_at	TGFB1I4	transforming growth factor beta 1 induced transcript 4 /// transforming growth factor beta 1 induced transcript 4
TRUE	TRUE	204653_at	TFAP2A	transcription factor AP-2 alpha (activating enhancer binding protein 2 alpha)
TRUE	FALSE	200928_s_at	RAB14	RAB14, member RAS oncogene family
TRUE	FALSE	202704_at	TOB1	transducer of ERBB2, 1
TRUE	FALSE	208736_at	ARPC3	actin related protein 2/3 complex, subunit 3, 21kDa /// actin related protein 2/3 complex, subunit 3, 21kDa
TRUE	FALSE	208950_s_at	ALDH7A1	aldehyde dehydrogenase 7 family, member A1
TRUE	FALSE	209600_s_at	ACOX1	acyl-Coenzyme A oxidase 1, palmitoyl /// acyl-Coenzyme A oxidase 1, palmitoyl
TRUE	FALSE	211684_s_at	DNCI2	dynein, cytoplasmic, intermediate polypeptide 2 /// dynein, cytoplasmic, intermediate polypeptide 2
TRUE	FALSE	212887_at	SEC23A	Sec23 homolog A (S. cerevisiae)
TRUE	FALSE	218228_s_at	TNKS2	tankyrase, TRF1-interacting ankyrin-related ADP-ribose polymerase 2 /// tankyrase, TRF1-interacting ankyrin-related ADP-ribose polymerase 2
TRUE	FALSE	221260_s_at	C12orf22	chromosome 12 open reading frame 22 /// chromosome 12 open reading frame 22 /// chromosome 12 open reading frame 22
TRUE	FALSE	221474_at	MRLC2	myosin regulatory light chain MRLC2 /// myosin regulatory light chain MRLC2
TRUE	FALSE	202658_at	PEX11B	peroxisomal biogenesis factor 11B /// peroxisomal biogenesis factor 11B
TRUE	FALSE	205759_s_at	SULT2B1	sulfotransferase family, cytosolic, 2B, member 1 /// sulfotransferase family, cytosolic, 2B, member 1
TRUE	FALSE	207606_s_at	ARHGAP12	Rho GTPase activating protein 12
TRUE	FALSE	209590_at	BMP7	bone morphogenetic protein 7 (osteogenic protein 1)
TRUE	FALSE	211704_s_at	SPIN2	spindlin family, member 2 /// spindlin family, member 2
TRUE	FALSE	212111_at	STX12	syntaxin 12
TRUE	FALSE	218137_s_at	SMAP1	stromal membrane-associated protein 1
TRUE	FALSE	221816_s_at	PHF11	PHD finger protein 11
TRUE	FALSE	32091_at	KIAA0446	KIAA0446 gene product
TRUE	FALSE	208933_s_at	LGALS8	lectin, galactoside-binding, soluble, 8 (galectin 8)
TRUE	FALSE	212856_at	KIAA0767	KIAA0767 protein
TRUE	FALSE	211733_x_at	SCP2	sterol carrier protein 2 /// sterol carrier protein 2
TRUE	FALSE	212131_at	C19orf13	chromosome 19 open reading frame 13
TRUE	FALSE	216438_s_at	TMSB4X	thymosin, beta 4, X-linked
TRUE	FALSE	218917_s_at	ARID1A	AT rich interactive domain 1A (SWI- like)
TRUE	FALSE	221825_at	LOC90806	similar to RIKEN cDNA 2610307I21
TRUE	FALSE	202106_at	GOLGA3	golgi autoantigen, golgin subfamily a, 3 /// golgi autoantigen, golgin subfamily a, 3
TRUE	FALSE	213102_at	ACTR3	ARP3 actin-related protein 3 homolog (yeast)
TRUE	FALSE	201358_s_at	COPB	coatomer protein complex, subunit beta /// coatomer protein complex, subunit beta
TRUE	FALSE	209130_at	SNAP23	synaptosomal-associated protein, 23kDa /// synaptosomal-associated protein, 23kDa
TRUE	FALSE	211275_s_at	GYG	glycogenin /// glycogenin
TRUE	FALSE	212051_at	WIRE	WIRE protein
TRUE	FALSE	221802_s_at	KIAA1598	KIAA1598
TRUE	FALSE	213094_at	GPR126	G protein-coupled receptor 126
TRUE	TRUE	201384_s_at	M17S2	membrane component, chromosome 17, surface marker 2 (ovarian carcinoma antigen CA125) /// membrane component, chromosome 17, surface marker 2 (ovarian carcinoma antigen CA125)
TRUE	TRUE	203066_at	GALNAC4S-6ST	B cell RAG associated protein
TRUE	TRUE	203232_s_at	ATXN1	spinocerebellar ataxia 1 (olivopontocerebellar ataxia 1, autosomal dominant, ataxin 1) /// spinocerebellar ataxia 1 (olivopontocerebellar ataxia 1, autosomal dominant, ataxin 1)
TRUE	TRUE	206110_at	HIST1H3H	histone 1, H3h /// histone 1, H3h
TRUE	TRUE	208161_s_at	ABCC3	ATP-binding cassette, sub-family C (CFTR/MRP), member 3 /// ATP-binding cassette, sub-family C (CFTR/MRP), member 3
TRUE	TRUE	212310_at	FLJ39207	C219-reactive peptide
TRUE	TRUE	213587_s_at	C7orf32	chromosome 7 open reading frame 32
TRUE	TRUE	214696_at	MGC14376	hypothetical protein MGC14376
TRUE	TRUE	214719_at	LOC283537	hypothetical protein LOC283537
TRUE	TRUE	217853_at	TENS1	tensin-like SH2 domain containing 1 /// tensin-like SH2 domain containing 1
TRUE	TRUE	219659_at	ATP8A2	ATPase, aminophospholipid transporter-like, Class I, type 8A, member 2
TRUE	TRUE	220945_x_at	MANSC1	MANSC domain containing 1
TRUE	TRUE	221810_at	RAB15	RAB15, member RAS onocogene family
TRUE	TRUE	222209_s_at	FLJ22104	hypothetical protein FLJ22104
TRUE	TRUE	202967_at	GSTA4	glutathione S-transferase A4 /// glutathione S-transferase A4
TRUE	TRUE	201007_at	HADHB	hydroxyacyl-Coenzyme A dehydrogenase/3-ketoacyl-Coenzyme A thiolase/enoyl-Coenzyme A hydratase (trifunctional protein), beta subunit /// hydroxyacyl-Coenzyme A dehydrogenase/3-ketoacyl-Coenzyme A thiolase/enoyl-Coenzyme A hydratase (trifunctional protein)
TRUE	TRUE	216379_x_at	NULL	---
TRUE	TRUE	217551_at	NULL	CDNA clone IMAGE:3865861, partial cds
TRUE	TRUE	201193_at	IDH1	isocitrate dehydrogenase 1 (NADP+), soluble /// isocitrate dehydrogenase 1 (NADP+), soluble
TRUE	TRUE	211657_at	CEACAM6	carcinoembryonic antigen-related cell adhesion molecule 6 (non-specific cross reacting antigen) /// carcinoembryonic antigen-related cell adhesion molecule 6 (non-specific cross reacting antigen)
TRUE	TRUE	220761_s_at	TAOK3	STE20-like kinase
TRUE	TRUE	64486_at	CORO1B	coronin, actin binding protein, 1B
TRUE	FALSE	209684_at	RIN2	Ras and Rab interactor 2
TRUE	FALSE	203227_s_at	SAS	sarcoma amplified sequence
TRUE	FALSE	208898_at	ATP6V1D	ATPase, H+ transporting, lysosomal 34kDa, V1 subunit D /// ATPase, H+ transporting, lysosomal 34kDa, V1 subunit D
TRUE	FALSE	219951_s_at	C20orf12	chromosome 20 open reading frame 12
TRUE	FALSE	222173_s_at	TBC1D2	TBC1 domain family, member 2
TRUE	FALSE	212547_at	NULL	Clone 23718 mRNA sequence
TRUE	FALSE	205773_at	CPEB3	cytoplasmic polyadenylation element binding protein 3
TRUE	FALSE	212622_at	KIAA0033	KIAA0033 protein
TRUE	TRUE	202454_s_at	ERBB3	v-erb-b2 erythroblastic leukemia viral oncogene homolog 3 (avian) /// v-erb-b2 erythroblastic leukemia viral oncogene homolog 3 (avian)
TRUE	TRUE	212334_at	GNS	glucosamine (N-acetyl)-6-sulfatase (Sanfilippo disease IIID)
TRUE	TRUE	213392_at	MGC35048	hypothetical protein MGC35048
TRUE	TRUE	205673_s_at	ASB9	ankyrin repeat and SOCS box-containing 9
TRUE	TRUE	216836_s_at	ERBB2	v-erb-b2 erythroblastic leukemia viral oncogene homolog 2, neuro/glioblastoma derived oncogene homolog (avian) /// v-erb-b2 erythroblastic leukemia viral oncogene homolog 2, neuro/glioblastoma derived oncogene homolog (avian)
TRUE	TRUE	201510_at	ELF3	E74-like factor 3 (ets domain transcription factor, epithelial-specific )
TRUE	TRUE	217995_at	SQRDL	sulfide quinone reductase-like (yeast) /// sulfide quinone reductase-like (yeast)
TRUE	TRUE	213106_at	ATP8A1	ATPase, aminophospholipid transporter (APLT), Class I, type 8A, member 1
TRUE	TRUE	218487_at	ALAD	aminolevulinate, delta-, dehydratase /// aminolevulinate, delta-, dehydratase
TRUE	TRUE	202023_at	EFNA1	ephrin-A1 /// ephrin-A1
TRUE	TRUE	202073_at	OPTN	optineurin
TRUE	TRUE	202193_at	LIMK2	LIM domain kinase 2 /// LIM domain kinase 2
TRUE	TRUE	203216_s_at	MYO6	myosin VI /// myosin VI
TRUE	TRUE	215785_s_at	CYFIP2	cytoplasmic FMR1 interacting protein 2
TRUE	TRUE	218309_at	CaMKIINalpha	calcium/calmodulin-dependent protein kinase II
TRUE	TRUE	203845_at	PCAF	p300/CBP-associated factor
TRUE	TRUE	266_s_at	CD24	CD24 antigen (small cell lung carcinoma cluster 4 antigen)
TRUE	FALSE	202085_at	TJP2	tight junction protein 2 (zona occludens 2) /// tight junction protein 2 (zona occludens 2)
TRUE	FALSE	202395_at	NSF	N-ethylmaleimide-sensitive factor /// N-ethylmaleimide-sensitive factor
TRUE	FALSE	220161_s_at	EPB41L4B	erythrocyte membrane protein band 4.1 like 4B /// erythrocyte membrane protein band 4.1 like 4B
TRUE	FALSE	201760_s_at	WSB2	WD repeat and SOCS box-containing 2 /// WD repeat and SOCS box-containing 2
TRUE	FALSE	210139_s_at	PMP22	peripheral myelin protein 22 /// peripheral myelin protein 22
TRUE	FALSE	203787_at	SSBP2	single-stranded DNA binding protein 2 /// single-stranded DNA binding protein 2
TRUE	FALSE	212867_at	NCOA2	nuclear receptor coactivator 2
TRUE	FALSE	221042_s_at	CLMN	calmin (calponin-like, transmembrane)
TRUE	FALSE	202074_s_at	OPTN	optineurin
TRUE	FALSE	220999_s_at	CYFIP2	cytoplasmic FMR1 interacting protein 2 /// cytoplasmic FMR1 interacting protein 2
TRUE	FALSE	201660_at	ACSL3	acyl-CoA synthetase long-chain family member 3
TRUE	FALSE	212560_at	SORL1	sortilin-related receptor, L(DLR class) A repeats-containing
FALSE	TRUE	201022_s_at	DSTN	destrin (actin depolymerizing factor) /// destrin (actin depolymerizing factor)
FALSE	TRUE	201842_s_at	EFEMP1	EGF-containing fibulin-like extracellular matrix protein 1
FALSE	TRUE	204584_at	L1CAM	L1 cell adhesion molecule (hydrocephalus, stenosis of aqueduct of Sylvius 1, MASA (mental retardation, aphasia, shuffling gait and adducted thumbs) syndrome, spastic paraplegia 1)
FALSE	TRUE	210406_s_at	RAB6A	RAB6A, member RAS oncogene family /// RAB6A, member RAS oncogene family
FALSE	TRUE	200832_s_at	SCD	stearoyl-CoA desaturase (delta-9-desaturase) /// stearoyl-CoA desaturase (delta-9-desaturase)
FALSE	TRUE	212328_at	KIAA1102	KIAA1102 protein
FALSE	TRUE	212586_at	CAST	calpastatin
FALSE	TRUE	220173_at	C14orf45	chromosome 14 open reading frame 45
FALSE	FALSE	212737_at	GM2A	GM2 ganglioside activator
FALSE	FALSE	35820_at	GM2A	GM2 ganglioside activator /// GM2 ganglioside activator
FALSE	FALSE	204237_at	GULP1	GULP, engulfment adaptor PTB domain containing 1
FALSE	FALSE	209956_s_at	CAMK2B	calcium/calmodulin-dependent protein kinase (CaM kinase) II beta /// calcium/calmodulin-dependent protein kinase (CaM kinase) II beta
FALSE	FALSE	201047_x_at	RAB6A	RAB6A, member RAS oncogene family
FALSE	FALSE	221504_s_at	ATP6V1H	ATPase, H+ transporting, lysosomal 50/57kDa, V1 subunit H
FALSE	FALSE	200771_at	LAMC1	laminin, gamma 1 (formerly LAMB2) /// laminin, gamma 1 (formerly LAMB2)
FALSE	FALSE	201031_s_at	HNRPH1	heterogeneous nuclear ribonucleoprotein H1 (H) /// heterogeneous nuclear ribonucleoprotein H1 (H)
FALSE	FALSE	216321_s_at	NR3C1	nuclear receptor subfamily 3, group C, member 1 (glucocorticoid receptor) /// nuclear receptor subfamily 3, group C, member 1 (glucocorticoid receptor)
FALSE	TRUE	202039_at	TIAF1	TGFB1-induced anti-apoptotic factor 1 /// TGFB1-induced anti-apoptotic factor 1
FALSE	TRUE	218284_at	SMAD3	DKFZP586N0721 protein
FALSE	TRUE	219566_at	PLEKHF1	pleckstrin homology domain containing, family F (with FYVE domain) member 1
FALSE	TRUE	219995_s_at	FLJ13841	hypothetical protein FLJ13841
FALSE	TRUE	220623_s_at	TSGA10	testis specific, 10 /// testis specific, 10
FALSE	TRUE	31826_at	KIAA0674	KIAA0674
FALSE	TRUE	201412_at	LRP10	low density lipoprotein receptor-related protein 10
FALSE	TRUE	202377_at	OBRGRP	leptin receptor gene-related protein
FALSE	TRUE	212993_at	NULL	Clone IMAGE:5311129, mRNA
FALSE	TRUE	213737_x_at	DKFZp434P162	hypothetical protein DKFZp434P162
FALSE	TRUE	217540_at	NULL	Transcribed sequence with moderate similarity to protein ref:NP_060265.1 (H.sapiens) hypothetical protein FLJ20378 [Homo sapiens]
FALSE	TRUE	218645_at	ZNF277	zinc finger protein (C2H2 type) 277 /// zinc finger protein (C2H2 type) 277
FALSE	FALSE	201176_s_at	ARCN1	archain 1 /// archain 1
FALSE	FALSE	201319_at	MRCL3	myosin regulatory light chain MRCL3
FALSE	FALSE	203315_at	NCK2	NCK adaptor protein 2 /// NCK adaptor protein 2
FALSE	FALSE	203970_s_at	PEX3	peroxisomal biogenesis factor 3 /// peroxisomal biogenesis factor 3
FALSE	FALSE	204523_at	ZNF140	zinc finger protein 140 (clone pHZ-39) /// zinc finger protein 140 (clone pHZ-39)
FALSE	FALSE	204915_s_at	SOX11	SRY (sex determining region Y)-box 11 /// SRY (sex determining region Y)-box 11
FALSE	FALSE	209369_at	ANXA3	annexin A3 /// annexin A3
FALSE	FALSE	214327_x_at	TPT1	tumor protein, translationally-controlled 1
FALSE	FALSE	218157_x_at	CDC42SE1	small protein effector 1 of Cdc42 /// small protein effector 1 of Cdc42
FALSE	FALSE	218312_s_at	FLJ12895	hypothetical protein FLJ12895
FALSE	FALSE	218682_s_at	SLC4A1AP	solute carrier family 4 (anion exchanger), member 1, adaptor protein
FALSE	FALSE	219157_at	KLHL2	kelch-like 2, Mayven (Drosophila) /// kelch-like 2, Mayven (Drosophila)
FALSE	FALSE	219288_at	C3orf14	HT021
FALSE	FALSE	206448_at	ZNF365	zinc finger protein 365
FALSE	FALSE	212632_at	NULL	Clone 24889 mRNA sequence
FALSE	FALSE	214110_s_at	NULL	CDNA clone IMAGE:4801360, with apparent retained intron
FALSE	FALSE	203704_s_at	RREB1	ras responsive element binding protein 1
FALSE	FALSE	AFFX-HSAC07/X00351_3_at	ACTB	actin, beta /// actin, beta
FALSE	FALSE	214140_at	SLC25A16	solute carrier family 25 (mitochondrial carrier; Graves disease autoantigen), member 16
FALSE	TRUE	200872_at	S100A10	S100 calcium binding protein A10 (annexin II ligand, calpactin I, light polypeptide (p11)) /// S100 calcium binding protein A10 (annexin II ligand, calpactin I, light polypeptide (p11))
FALSE	TRUE	201963_at	ACSL1	acyl-CoA synthetase long-chain family member 1 /// acyl-CoA synthetase long-chain family member 1
FALSE	TRUE	203638_s_at	FGFR2	fibroblast growth factor receptor 2 (bacteria-expressed kinase, keratinocyte growth factor receptor, craniofacial dysostosis 1, Crouzon syndrome, Pfeiffer syndrome, Jackson-Weiss syndrome)
FALSE	TRUE	204981_at	SLC22A18	solute carrier family 22 (organic cation transporter), member 18 /// solute carrier family 22 (organic cation transporter), member 18
FALSE	TRUE	205258_at	INHBB	inhibin, beta B (activin AB beta polypeptide) /// inhibin, beta B (activin AB beta polypeptide)
FALSE	TRUE	208405_s_at	CD164	CD164 antigen, sialomucin
FALSE	TRUE	209762_x_at	SP110	SP110 nuclear body protein
FALSE	TRUE	211458_s_at	GABARAPL1	GABA(A) receptor-associated protein like 1
FALSE	TRUE	217732_s_at	ITM2B	integral membrane protein 2B /// integral membrane protein 2B
FALSE	TRUE	200007_at	SRP14	signal recognition particle 14kDa (homologous Alu RNA binding protein) /// signal recognition particle 14kDa (homologous Alu RNA binding protein) /// signal recognition particle 14kDa (homologous Alu RNA binding protein)
FALSE	TRUE	203763_at	D2LIC	dynein 2 light intermediate chain
FALSE	TRUE	207480_s_at	MEIS2	Meis1, myeloid ecotropic viral integration site 1 homolog 2 (mouse) /// Meis1, myeloid ecotropic viral integration site 1 homolog 2 (mouse)
FALSE	TRUE	217766_s_at	SPAG8	small membrane protein 1 /// small membrane protein 1
FALSE	TRUE	212775_at	KIAA0657	KIAA0657 protein
FALSE	TRUE	219232_s_at	EGLN3	egl nine homolog 3 (C. elegans)
FALSE	TRUE	203002_at	AMOTL2	angiomotin like 2 /// angiomotin like 2
FALSE	TRUE	213227_at	PGRMC2	progesterone receptor membrane component 2
FALSE	TRUE	217963_s_at	NGFRAP1	nerve growth factor receptor (TNFRSF16) associated protein 1 /// nerve growth factor receptor (TNFRSF16) associated protein 1
FALSE	TRUE	218165_at	FLJ11730	hypothetical protein FLJ11730
FALSE	TRUE	208683_at	CAPN2	calpain 2, (m/II) large subunit /// calpain 2, (m/II) large subunit
FALSE	TRUE	201599_at	OAT	ornithine aminotransferase (gyrate atrophy) /// ornithine aminotransferase (gyrate atrophy)
FALSE	TRUE	202629_at	APPBP2	amyloid beta precursor protein (cytoplasmic tail) binding protein 2
FALSE	TRUE	213093_at	PRKCA	protein kinase C, alpha
FALSE	TRUE	213139_at	SNAI2	snail homolog 2 (Drosophila)
FALSE	TRUE	218676_s_at	PCTP	phosphatidylcholine transfer protein /// phosphatidylcholine transfer protein
FALSE	TRUE	201658_at	ARL1	ADP-ribosylation factor-like 1
FALSE	TRUE	209016_s_at	KRT7	keratin 7 /// keratin 7
FALSE	TRUE	210108_at	CACNA1D	calcium channel, voltage-dependent, L type, alpha 1D subunit
FALSE	TRUE	219603_s_at	ZNF226	zinc finger protein 226 /// zinc finger protein 226
FALSE	TRUE	200887_s_at	STAT1	signal transducer and activator of transcription 1, 91kDa /// signal transducer and activator of transcription 1, 91kDa
FALSE	FALSE	201180_s_at	GNAI3	guanine nucleotide binding protein (G protein), alpha inhibiting activity polypeptide 3 /// guanine nucleotide binding protein (G protein), alpha inhibiting activity polypeptide 3
FALSE	FALSE	201722_s_at	GALNT1	UDP-N-acetyl-alpha-D-galactosamine:polypeptide N-acetylgalactosaminyltransferase 1 (GalNAc-T1)
FALSE	FALSE	201995_at	EXT1	exostoses (multiple) 1 /// exostoses (multiple) 1
FALSE	FALSE	202429_s_at	PPP3CA	protein phosphatase 3 (formerly 2B), catalytic subunit, alpha isoform (calcineurin A alpha) /// protein phosphatase 3 (formerly 2B), catalytic subunit, alpha isoform (calcineurin A alpha)
FALSE	FALSE	202623_at	C14orf11	chromosome 14 open reading frame 11
FALSE	FALSE	203599_s_at	WBP4	WW domain binding protein 4 (formin binding protein 21) /// WW domain binding protein 4 (formin binding protein 21)
FALSE	FALSE	204568_at	KIAA0831	KIAA0831
FALSE	FALSE	204703_at	TTC10	tetratricopeptide repeat domain 10 /// tetratricopeptide repeat domain 10
FALSE	FALSE	205215_at	RNF2	ring finger protein 2 /// ring finger protein 2
FALSE	FALSE	205281_s_at	PIGA	phosphatidylinositol glycan, class A (paroxysmal nocturnal hemoglobinuria) /// phosphatidylinositol glycan, class A (paroxysmal nocturnal hemoglobinuria)
FALSE	FALSE	205955_at	TAF6L	TAF6-like RNA polymerase II, p300/CBP-associated factor (PCAF)-associated factor, 65kDa
FALSE	FALSE	207625_s_at	CBFA2T2	core-binding factor, runt domain, alpha subunit 2; translocated to, 2 /// core-binding factor, runt domain, alpha subunit 2; translocated to, 2
FALSE	FALSE	208066_s_at	GTF2B	general transcription factor IIB /// general transcription factor IIB /// general transcription factor IIB
FALSE	FALSE	208921_s_at	SRI	sorcin /// sorcin
FALSE	FALSE	209894_at	LEPR	leptin receptor /// leptin receptor
FALSE	FALSE	212120_at	PIGF	phosphatidylinositol glycan, class F
FALSE	FALSE	212589_at	RRAS2	related RAS viral (r-ras) oncogene homolog 2
FALSE	FALSE	213083_at	SLC35D2	solute carrier family 35, member D2
FALSE	FALSE	213659_at	ZNF75	zinc finger protein 75 (D8C6)
FALSE	FALSE	221843_s_at	KIAA1609	KIAA1609 protein
FALSE	FALSE	221847_at	TAS2R14	taste receptor, type 2, member 14
FALSE	FALSE	218288_s_at	MDS025	hypothetical protein MDS025
FALSE	FALSE	218667_at	PJA1	praja 1 /// praja 1
FALSE	FALSE	219216_at	ETAA16	ETAA16 protein /// ETAA16 protein
FALSE	FALSE	221791_s_at	HSPC016	hypothetical protein HSPC016
FALSE	FALSE	221840_at	PTPRE	protein tyrosine phosphatase, receptor type, E
FALSE	FALSE	212148_at	PBX1	pre-B-cell leukemia transcription factor 1
FALSE	FALSE	212930_at	ATP2B1	ATPase, Ca++ transporting, plasma membrane 1
FALSE	FALSE	213331_s_at	NEK1	NIMA (never in mitosis gene a)-related kinase 1
FALSE	FALSE	218946_at	HIRIP5	HIRA interacting protein 5
FALSE	FALSE	200999_s_at	CKAP4	cytoskeleton-associated protein 4
FALSE	FALSE	200080_s_at	H3F3A	H3 histone, family 3A /// H3 histone, family 3A
FALSE	FALSE	200816_s_at	PAFAH1B1	platelet-activating factor acetylhydrolase, isoform Ib, alpha subunit 45kDa /// platelet-activating factor acetylhydrolase, isoform Ib, alpha subunit 45kDa
FALSE	FALSE	201847_at	LIPA	lipase A, lysosomal acid, cholesterol esterase (Wolman disease) /// lipase A, lysosomal acid, cholesterol esterase (Wolman disease)
FALSE	FALSE	202051_s_at	ZNF262	zinc finger protein 262
FALSE	FALSE	208051_s_at	PAIP1	poly(A) binding protein interacting protein 1
FALSE	FALSE	208732_at	RAB2	RAB2, member RAS oncogene family
FALSE	FALSE	209064_x_at	PAIP1	poly(A) binding protein interacting protein 1
FALSE	FALSE	212463_at	CD59	CD59 antigen p18-20 (antigen identified by monoclonal antibodies 16.3A5, EJ16, EJ30, EL32 and G344)
FALSE	FALSE	212736_at	BC008967	hypothetical gene BC008967
FALSE	FALSE	215073_s_at	NR2F2	nuclear receptor subfamily 2, group F, member 2
FALSE	FALSE	217837_s_at	VPS24	vacuolar protein sorting 24 (yeast)
FALSE	FALSE	218218_at	DIP13B	DIP13 beta
FALSE	FALSE	218856_at	TNFRSF21	tumor necrosis factor receptor superfamily, member 21
FALSE	FALSE	202428_x_at	DBI	diazepam binding inhibitor (GABA receptor modulator, acyl-Coenzyme A binding protein) /// diazepam binding inhibitor (GABA receptor modulator, acyl-Coenzyme A binding protein)
FALSE	FALSE	200854_at	NCOR1	nuclear receptor co-repressor 1 /// nuclear receptor co-repressor 1
FALSE	FALSE	217824_at	UBE2J1	ubiquitin-conjugating enzyme E2, J1 (UBC6 homolog, yeast)
FALSE	FALSE	219573_at	LRRC16	leucine rich repeat containing 16
FALSE	FALSE	221788_at	PGM3	phosphoglucomutase 3
FALSE	FALSE	200958_s_at	SDCBP	syndecan binding protein (syntenin) /// syndecan binding protein (syntenin)
FALSE	FALSE	201891_s_at	B2M	beta-2-microglobulin /// beta-2-microglobulin
FALSE	FALSE	204084_s_at	CLN5	ceroid-lipofuscinosis, neuronal 5
FALSE	FALSE	205263_at	BCL10	B-cell CLL/lymphoma 10 /// B-cell CLL/lymphoma 10
FALSE	FALSE	209207_s_at	SEC22L1	SEC22 vesicle trafficking protein-like 1 (S. cerevisiae)
FALSE	FALSE	214315_x_at	CALR	calreticulin
FALSE	FALSE	215749_s_at	GORASP1	golgi reassembly stacking protein 1, 65kDa
FALSE	FALSE	201296_s_at	WSB1	WD repeat and SOCS box-containing 1
FALSE	FALSE	209118_s_at	TUBA3	tubulin, alpha 3 /// tubulin, alpha 3
TRUE	TRUE	202076_at	BIRC2	baculoviral IAP repeat-containing 2 /// baculoviral IAP repeat-containing 2
TRUE	TRUE	209061_at	NCOA3	nuclear receptor coactivator 3
TRUE	TRUE	219032_x_at	OPN3	opsin 3 (encephalopsin, panopsin) /// opsin 3 (encephalopsin, panopsin)
TRUE	TRUE	212256_at	GALNT10	UDP-N-acetyl-alpha-D-galactosamine:polypeptide N-acetylgalactosaminyltransferase 10 (GalNAc-T10)
TRUE	TRUE	201468_s_at	NQO1	NAD(P)H dehydrogenase, quinone 1 /// NAD(P)H dehydrogenase, quinone 1
TRUE	TRUE	201734_at	CLCN3	chloride channel 3
TRUE	TRUE	202986_at	ARNT2	aryl-hydrocarbon receptor nuclear translocator 2
TRUE	TRUE	213627_at	MAGED2	melanoma antigen, family D, 2
TRUE	TRUE	219913_s_at	CRNKL1	Crn, crooked neck-like 1 (Drosophila)
TRUE	TRUE	208873_s_at	TFDP1	polyposis locus protein 1
TRUE	TRUE	202630_at	APPBP2	amyloid beta precursor protein (cytoplasmic tail) binding protein 2
TRUE	TRUE	209630_s_at	FBXW2	F-box and WD-40 domain protein 2
TRUE	TRUE	200911_s_at	TACC1	transforming, acidic coiled-coil containing protein 1 /// transforming, acidic coiled-coil containing protein 1
TRUE	TRUE	210312_s_at	LOC90410	intraflagellar transport protein IFT20
TRUE	TRUE	202838_at	FUCA1	fucosidase, alpha-L- 1, tissue /// fucosidase, alpha-L- 1, tissue
TRUE	TRUE	204462_s_at	SLC16A2	solute carrier family 16 (monocarboxylic acid transporters), member 2 (putative transporter) /// solute carrier family 16 (monocarboxylic acid transporters), member 2 (putative transporter)
TRUE	TRUE	213405_at	RAB22A	RAB22A, member RAS oncogene family
TRUE	TRUE	217733_s_at	TMSB10	thymosin, beta 10 /// thymosin, beta 10
TRUE	FALSE	212534_at	ZNF24	zinc finger protein 24 (KOX 17)
TRUE	FALSE	208370_s_at	DSCR1	Down syndrome critical region gene 1 /// Down syndrome critical region gene 1
TRUE	FALSE	213353_at	ABCA5	ATP-binding cassette, sub-family A (ABC1), member 5
TRUE	FALSE	217800_s_at	NDFIP1	Nedd4 family interacting protein 1 /// Nedd4 family interacting protein 1
TRUE	FALSE	220992_s_at	C1orf25	chromosome 1 open reading frame 25 /// chromosome 1 open reading frame 25 /// chromosome 1 open reading frame 25
TRUE	FALSE	201243_s_at	ATP1B1	ATPase, Na+/K+ transporting, beta 1 polypeptide
TRUE	FALSE	202748_at	GBP2	guanylate binding protein 2, interferon-inducible /// guanylate binding protein 2, interferon-inducible
TRUE	FALSE	201778_s_at	KIAA0494	KIAA0494 gene product
TRUE	FALSE	203080_s_at	BAZ2B	bromodomain adjacent to zinc finger domain, 2B /// bromodomain adjacent to zinc finger domain, 2B
TRUE	FALSE	203961_at	NEBL	nebulette
TRUE	FALSE	204622_x_at	NR4A2	nuclear receptor subfamily 4, group A, member 2
TRUE	FALSE	208640_at	RAC1	ras-related C3 botulinum toxin substrate 1 (rho family, small GTP binding protein Rac1)
TRUE	FALSE	208731_at	RAB2	RAB2, member RAS oncogene family
TRUE	FALSE	211988_at	SMARCE1	SWI/SNF related, matrix associated, actin dependent regulator of chromatin, subfamily e, member 1
TRUE	FALSE	212936_at	DKFZP564D172	hypothetical protein DKFZp564D172
TRUE	FALSE	214151_s_at	PIGB	phosphatidylinositol glycan, class B
TRUE	FALSE	216248_s_at	NR4A2	nuclear receptor subfamily 4, group A, member 2 /// nuclear receptor subfamily 4, group A, member 2
TRUE	FALSE	218285_s_at	DHRS6	dehydrogenase/reductase (SDR family) member 6 /// dehydrogenase/reductase (SDR family) member 6
TRUE	FALSE	202322_s_at	GGPS1	geranylgeranyl diphosphate synthase 1 /// geranylgeranyl diphosphate synthase 1
TRUE	FALSE	209341_s_at	IKBKB	inhibitor of kappa light polypeptide gene enhancer in B-cells, kinase beta
TRUE	FALSE	213313_at	GPR21	G protein-coupled receptor 21
TRUE	FALSE	218628_at	CGI-116	CGI-116 protein
TRUE	FALSE	218846_at	CRSP3	cofactor required for Sp1 transcriptional activation, subunit 3, 130kDa /// cofactor required for Sp1 transcriptional activation, subunit 3, 130kDa
TRUE	FALSE	222111_at	KIAA1164	hypothetical protein KIAA1164
TRUE	FALSE	201302_at	ANXA4	annexin A4 /// annexin A4
TRUE	FALSE	201409_s_at	PPP1CB	protein phosphatase 1, catalytic subunit, beta isoform
TRUE	FALSE	203430_at	HEBP2	heme binding protein 2 /// heme binding protein 2
TRUE	FALSE	200921_s_at	BTG1	B-cell translocation gene 1, anti-proliferative /// B-cell translocation gene 1, anti-proliferative
TRUE	FALSE	209089_at	RAB5A	RAB5A, member RAS oncogene family /// RAB5A, member RAS oncogene family
TRUE	FALSE	209206_at	SEC22L1	SEC22 vesicle trafficking protein-like 1 (S. cerevisiae)
TRUE	FALSE	217758_s_at	SMBP	SM-11044 binding protein /// SM-11044 binding protein
TRUE	FALSE	201972_at	ATP6V1A	ATPase, H+ transporting, lysosomal 70kDa, V1 subunit A /// ATPase, H+ transporting, lysosomal 70kDa, V1 subunit A
TRUE	FALSE	202603_at	ADAM10	a disintegrin and metalloproteinase domain 10
TRUE	FALSE	204517_at	PPIC	peptidylprolyl isomerase C (cyclophilin C)
TRUE	FALSE	209967_s_at	CREM	cAMP responsive element modulator
TRUE	FALSE	218310_at	RABGEF1	RAB guanine nucleotide exchange factor (GEF) 1 /// RAB guanine nucleotide exchange factor (GEF) 1
TRUE	FALSE	221804_s_at	LOC404636	similar to uncharacterized hypothalamus protein HT011
TRUE	TRUE	202241_at	TRIB1	tribbles homolog 1 (Drosophila) /// tribbles homolog 1 (Drosophila)
TRUE	TRUE	205607_s_at	PACE-1	ezrin-binding partner PACE-1
TRUE	TRUE	204076_at	ENTPD4	lysosomal apyrase-like 1 /// lysosomal apyrase-like 1
TRUE	FALSE	212062_at	ATP9A	ATPase, Class II, type 9A
TRUE	FALSE	213184_at	NULL	MRNA; cDNA DKFZp564O1016 (from clone DKFZp564O1016)
TRUE	FALSE	203306_s_at	SLC35A1	solute carrier family 35 (CMP-sialic acid transporter), member A1 /// solute carrier family 35 (CMP-sialic acid transporter), member A1
TRUE	FALSE	209641_s_at	ABCC3	ATP-binding cassette, sub-family C (CFTR/MRP), member 3
TRUE	FALSE	211034_s_at	FLJ30092	AF-1 specific protein phosphatase /// AF-1 specific protein phosphatase
TRUE	FALSE	213153_at	KIAA1076	KIAA1076 protein
TRUE	TRUE	208650_s_at	CD24	CD24 antigen (small cell lung carcinoma cluster 4 antigen)
TRUE	TRUE	205980_s_at	ARHGAP8	Rho GTPase activating protein 8 /// Rho GTPase activating protein 8
TRUE	TRUE	209380_s_at	ABCC5	ATP-binding cassette, sub-family C (CFTR/MRP), member 5 /// ATP-binding cassette, sub-family C (CFTR/MRP), member 5
TRUE	TRUE	213142_x_at	LOC54103	hypothetical protein LOC54103
TRUE	TRUE	222150_s_at	LOC54103	hypothetical protein LOC54103
TRUE	TRUE	221207_s_at	NBEA	neurobeachin /// neurobeachin
TRUE	TRUE	206385_s_at	ANK3	ankyrin 3, node of Ranvier (ankyrin G) /// ankyrin 3, node of Ranvier (ankyrin G)
TRUE	TRUE	219077_s_at	WWOX	WW domain containing oxidoreductase /// WW domain containing oxidoreductase
TRUE	TRUE	219078_at	GPATC2	G patch domain containing 2
TRUE	TRUE	74694_s_at	RABEP2	rabaptin, RAB GTPase binding effector protein 2
TRUE	TRUE	204942_s_at	ALDH3B2	aldehyde dehydrogenase 3 family, member B2 /// aldehyde dehydrogenase 3 family, member B2
TRUE	FALSE	209771_x_at	CD24	CD24 antigen (small cell lung carcinoma cluster 4 antigen)
TRUE	FALSE	218918_at	MAN1C1	mannosidase, alpha, class 1C, member 1 /// mannosidase, alpha, class 1C, member 1
TRUE	FALSE	200941_at	HSBP1	heat shock factor binding protein 1
TRUE	FALSE	205613_at	LOC51760	B/K protein /// B/K protein
TRUE	FALSE	213702_x_at	ASAH1	N-acylsphingosine amidohydrolase (acid ceramidase) 1
TRUE	FALSE	201057_s_at	GOLGB1	golgi autoantigen, golgin subfamily b, macrogolgin (with transmembrane signal), 1 /// golgi autoantigen, golgin subfamily b, macrogolgin (with transmembrane signal), 1
TRUE	FALSE	204391_x_at	TIF1	transcriptional intermediary factor 1
TRUE	FALSE	213301_x_at	TIF1	transcriptional intermediary factor 1
TRUE	FALSE	203288_at	KIAA0355	KIAA0355
TRUE	FALSE	212503_s_at	KIAA0934	KIAA0934
TRUE	FALSE	213480_at	VAMP4	vesicle-associated membrane protein 4
FALSE	TRUE	201865_x_at	NR3C1	nuclear receptor subfamily 3, group C, member 1 (glucocorticoid receptor)
FALSE	TRUE	211671_s_at	NR3C1	nuclear receptor subfamily 3, group C, member 1 (glucocorticoid receptor) /// nuclear receptor subfamily 3, group C, member 1 (glucocorticoid receptor)
FALSE	TRUE	211068_x_at	KIAA0592	KIAA0592 protein /// KIAA0592 protein
FALSE	TRUE	212254_s_at	DST	bullous pemphigoid antigen 1, 230/240kDa
FALSE	TRUE	212370_x_at	KIAA0592	KIAA0592 protein
FALSE	TRUE	212327_at	KIAA1102	KIAA1102 protein
FALSE	TRUE	219266_at	ZNF350	zinc finger protein 350 /// zinc finger protein 350
FALSE	FALSE	209566_at	INSIG2	insulin induced gene 2
FALSE	FALSE	201603_at	PPP1R12A	protein phosphatase 1, regulatory (inhibitor) subunit 12A
FALSE	FALSE	202372_at	RAB3-GAP150	rab3 GTPase-activating protein, non-catalytic subunit (150kD)
FALSE	FALSE	202373_s_at	RAB3-GAP150	rab3 GTPase-activating protein, non-catalytic subunit (150kD) /// rab3 GTPase-activating protein, non-catalytic subunit (150kD)
FALSE	FALSE	217286_s_at	NDRG3	NDRG family member 3
FALSE	FALSE	215016_x_at	DST	bullous pemphigoid antigen 1, 230/240kDa
FALSE	FALSE	218423_x_at	VPS54	vacuolar protein sorting 54 (yeast) /// vacuolar protein sorting 54 (yeast)
FALSE	FALSE	211724_x_at	FLJ20323	hypothetical protein FLJ20323 /// hypothetical protein FLJ20323
FALSE	FALSE	201975_at	RSN	restin (Reed-Steinberg cell-expressed intermediate filament-associated protein) /// restin (Reed-Steinberg cell-expressed intermediate filament-associated protein)
FALSE	FALSE	205762_s_at	PP35	protein similar to E.coli yhdg and R. capsulatus nifR3
FALSE	FALSE	209271_at	FALZ	fetal Alzheimer antigen
FALSE	FALSE	209898_x_at	ITSN2	intersectin 2
FALSE	FALSE	216442_x_at	FN1	fibronectin 1
FALSE	FALSE	218196_at	OSTM1	osteopetrosis associated transmembrane protein 1
FALSE	TRUE	213243_at	COH1	Cohen syndrome 1
FALSE	TRUE	214946_x_at	FLJ10824	hypothetical protein FLJ10824
FALSE	TRUE	201041_s_at	DUSP1	dual specificity phosphatase 1 /// dual specificity phosphatase 1
FALSE	TRUE	203973_s_at	CEBPD	CCAAT/enhancer binding protein (C/EBP), delta /// CCAAT/enhancer binding protein (C/EBP), delta
FALSE	TRUE	210674_s_at	PCDHAC2	protocadherin alpha subfamily C, 2 /// protocadherin alpha subfamily C, 2
FALSE	TRUE	218241_at	GOLGA5	golgi autoantigen, golgin subfamily a, 5 /// golgi autoantigen, golgin subfamily a, 5
FALSE	TRUE	221511_x_at	CCPG1	cell cycle progression 8 protein
FALSE	TRUE	203757_s_at	CEACAM6	carcinoembryonic antigen-related cell adhesion molecule 6 (non-specific cross reacting antigen) /// carcinoembryonic antigen-related cell adhesion molecule 6 (non-specific cross reacting antigen)
FALSE	TRUE	46323_at	CANT1	ectonucleoside triphosphate diphosphohydrolase 8
FALSE	TRUE	221867_at	FLJ31821	hypothetical protein FLJ31821
FALSE	FALSE	212435_at	NULL	MRNA; cDNA DKFZp586K1123 (from clone DKFZp586K1123)
FALSE	FALSE	214202_at	NULL	CDNA FLJ38835 fis, clone MESAN2002424
FALSE	FALSE	220979_s_at	SIAT7E	sialyltransferase 7 ((alpha-N-acetylneuraminyl-2,3-beta-galactosyl-1,3)-N-acetyl galactosaminide alpha-2,6-sialyltransferase) E /// sialyltransferase 7 ((alpha-N-acetylneuraminyl-2,3-beta-galactosyl-1,3)-N-acetyl galactosaminide alpha-2,6-sialyltransferas
FALSE	FALSE	201190_s_at	PITPNA	phosphotidylinositol transfer protein
FALSE	FALSE	202020_s_at	LANCL1	LanC lantibiotic synthetase component C-like 1 (bacterial) /// LanC lantibiotic synthetase component C-like 1 (bacterial)
FALSE	FALSE	202165_at	PPP1R2	protein phosphatase 1, regulatory (inhibitor) subunit 2
FALSE	FALSE	203748_x_at	RBMS1	RNA binding motif, single stranded interacting protein 1
FALSE	FALSE	206924_at	IL11	interleukin 11
FALSE	FALSE	208745_at	ATP5L	ATP synthase, H+ transporting, mitochondrial F0 complex, subunit g
FALSE	FALSE	209211_at	KLF5	Kruppel-like factor 5 (intestinal) /// Kruppel-like factor 5 (intestinal)
FALSE	FALSE	209806_at	HIST1H2BE	histone 1, H2be /// histone 1, H2be
FALSE	FALSE	209868_s_at	RBMS1	RNA binding motif, single stranded interacting protein 1
FALSE	FALSE	209989_at	ZNF268	zinc finger protein 268
FALSE	FALSE	214665_s_at	RHOV	calcium binding protein P22 /// calcium binding protein P22
FALSE	FALSE	217883_at	C2orf25	chromosome 2 open reading frame 25
FALSE	FALSE	220225_at	IRX4	iroquois homeobox protein 4 /// iroquois homeobox protein 4
FALSE	TRUE	219833_s_at	EFHC1	EF-hand domain (C-terminal) containing 1
FALSE	TRUE	203640_at	MBNL2	muscleblind-like 2 (Drosophila)
FALSE	TRUE	212977_at	CMKOR1	chemokine orphan receptor 1
FALSE	TRUE	212845_at	SAMD4	sterile alpha motif domain containing 4
FALSE	TRUE	200620_at	C1orf8	chromosome 1 open reading frame 8 /// chromosome 1 open reading frame 8
FALSE	TRUE	200975_at	PPT1	palmitoyl-protein thioesterase 1 (ceroid-lipofuscinosis, neuronal 1, infantile) /// palmitoyl-protein thioesterase 1 (ceroid-lipofuscinosis, neuronal 1, infantile)
FALSE	TRUE	201339_s_at	SCP2	sterol carrier protein 2 /// sterol carrier protein 2
FALSE	TRUE	201416_at	SOX4	SRY (sex determining region Y)-box 4
FALSE	TRUE	201312_s_at	SH3BGRL	SH3 domain binding glutamic acid-rich protein like /// SH3 domain binding glutamic acid-rich protein like
FALSE	TRUE	221449_s_at	CDA08	T-cell immunomodulatory protein /// T-cell immunomodulatory protein
FALSE	TRUE	218211_s_at	MLPH	melanophilin
FALSE	TRUE	202832_at	GCC2	GRIP and coiled-coil domain containing 2
FALSE	TRUE	212034_s_at	EXOC7	exocyst complex component 7
FALSE	TRUE	201359_at	COPB	coatomer protein complex, subunit beta
FALSE	TRUE	201098_at	COPB2	coatomer protein complex, subunit beta 2 (beta prime) /// coatomer protein complex, subunit beta 2 (beta prime)
FALSE	TRUE	201724_s_at	GALNT1	UDP-N-acetyl-alpha-D-galactosamine:polypeptide N-acetylgalactosaminyltransferase 1 (GalNAc-T1)
FALSE	TRUE	203732_at	TRIP4	thyroid hormone receptor interactor 4 /// thyroid hormone receptor interactor 4
FALSE	TRUE	204308_s_at	KIAA0329	KIAA0329
FALSE	TRUE	207501_s_at	FGF12	fibroblast growth factor 12 /// fibroblast growth factor 12
FALSE	TRUE	208012_x_at	SP110	SP110 nuclear body protein /// SP110 nuclear body protein
FALSE	TRUE	208715_at	LOC54499	putative membrane protein
FALSE	TRUE	208949_s_at	LGALS3	lectin, galactoside-binding, soluble, 3 (galectin 3) /// lectin, galactoside-binding, soluble, 3 (galectin 3)
FALSE	TRUE	209604_s_at	GATA3	GATA binding protein 3 /// GATA binding protein 3
FALSE	TRUE	218017_s_at	FLJ32731	hypothetical protein FLJ32731
FALSE	FALSE	212636_at	QKI	quaking homolog, KH domain RNA binding (mouse)
FALSE	FALSE	217922_at	MAN1A2	mannosidase, alpha, class 1A, member 2
FALSE	FALSE	212820_at	NRGN	rabconnectin-3
FALSE	FALSE	201288_at	ARHGDIB	Rho GDP dissociation inhibitor (GDI) beta /// Rho GDP dissociation inhibitor (GDI) beta
FALSE	FALSE	201960_s_at	MYCBP2	MYC binding protein 2
FALSE	FALSE	212830_at	EGFL5	EGF-like-domain, multiple 5
FALSE	FALSE	215716_s_at	ATP2B1	ATPase, Ca++ transporting, plasma membrane 1
FALSE	FALSE	204194_at	BACH1	BTB and CNC homology 1, basic leucine zipper transcription factor 1 /// BTB and CNC homology 1, basic leucine zipper transcription factor 1
FALSE	FALSE	211509_s_at	RTN4	reticulon 4 /// reticulon 4
FALSE	FALSE	213435_at	SATB2	SATB family member 2
FALSE	FALSE	217738_at	PBEF1	pre-B-cell colony enhancing factor 1
FALSE	FALSE	218648_at	TORC3	transducer of regulated cAMP response element-binding protein (CREB) 3
FALSE	FALSE	220939_s_at	DPP8	dipeptidylpeptidase 8
FALSE	FALSE	200977_s_at	TAX1BP1	Tax1 (human T-cell leukemia virus type I) binding protein 1
FALSE	FALSE	201952_at	ALCAM	activated leukocyte cell adhesion molecule
FALSE	FALSE	202515_at	DLG1	discs, large homolog 1 (Drosophila)
FALSE	FALSE	202959_at	MUT	methylmalonyl Coenzyme A mutase
FALSE	FALSE	209106_at	NCOA1	nuclear receptor coactivator 1
FALSE	FALSE	212222_at	PSME4	proteasome (prosome, macropain) activator subunit 4
FALSE	FALSE	212244_at	GRINL1A	glutamate receptor, ionotropic, N-methyl D-aspartate-like 1A
FALSE	FALSE	219654_at	PTPLA	protein tyrosine phosphatase-like (proline instead of catalytic arginine), member a /// protein tyrosine phosphatase-like (proline instead of catalytic arginine), member a
FALSE	FALSE	40016_g_at	KIAA0303	KIAA0303 protein
FALSE	FALSE	202820_at	AHR	aryl hydrocarbon receptor /// aryl hydrocarbon receptor
FALSE	FALSE	202917_s_at	S100A8	S100 calcium binding protein A8 (calgranulin A) /// S100 calcium binding protein A8 (calgranulin A)
FALSE	FALSE	203053_at	BCAS2	breast carcinoma amplified sequence 2 /// breast carcinoma amplified sequence 2
FALSE	FALSE	204554_at	PPP1R3D	protein phosphatase 1, regulatory subunit 3D
FALSE	FALSE	205205_at	RELB	v-rel reticuloendotheliosis viral oncogene homolog B, nuclear factor of kappa light polypeptide gene enhancer in B-cells 3 (avian) /// v-rel reticuloendotheliosis viral oncogene homolog B, nuclear factor of kappa light polypeptide gene enhancer in B-cells
FALSE	FALSE	207790_at	LRRC1	leucine rich repeat containing 1
FALSE	FALSE	213049_at	GARNL1	GTPase activating RANGAP domain-like 1
FALSE	FALSE	218396_at	VPS13C	vacuolar protein sorting 13C (yeast)
FALSE	FALSE	219980_at	FLJ21106	hypothetical protein FLJ21106
FALSE	FALSE	221257_x_at	FBXO38	likely ortholog of mouse modulator of KLF7 activity /// likely ortholog of mouse modulator of KLF7 activity
FALSE	FALSE	222203_s_at	RDH14	retinol dehydrogenase 14 (all-trans and 9-cis)
FALSE	FALSE	205092_x_at	ZBTB1	zinc finger and BTB domain containing 1
FALSE	FALSE	212513_s_at	USP33	ubiquitin specific protease 33
FALSE	FALSE	212652_s_at	SNX4	sorting nexin 4
FALSE	FALSE	202919_at	PREI3	preimplantation protein 3
FALSE	FALSE	212735_at	KIAA0226	KIAA0226 gene product
FALSE	FALSE	212842_x_at	GCC2	GRIP and coiled-coil domain containing 2
FALSE	FALSE	217971_at	MAP2K1IP1	mitogen-activated protein kinase kinase 1 interacting protein 1 /// mitogen-activated protein kinase kinase 1 interacting protein 1
FALSE	FALSE	45653_at	KCTD13	potassium channel tetramerisation domain containing 13
FALSE	FALSE	201375_s_at	PPP2CB	protein phosphatase 2 (formerly 2A), catalytic subunit, beta isoform /// protein phosphatase 2 (formerly 2A), catalytic subunit, beta isoform
FALSE	FALSE	201408_at	PPP1CB	protein phosphatase 1, catalytic subunit, beta isoform
FALSE	FALSE	210987_x_at	TPM1	tropomyosin 1 (alpha)
FALSE	FALSE	212412_at	LIM	LIM protein (similar to rat protein kinase C-binding enigma)
FALSE	FALSE	213278_at	MTMR9	myotubularin related protein 9
FALSE	FALSE	221556_at	CDC14B	CDC14 cell division cycle 14 homolog B (S. cerevisiae)
FALSE	FALSE	200945_s_at	SEC31L1	SEC31-like 1 (S. cerevisiae) /// SEC31-like 1 (S. cerevisiae)
FALSE	FALSE	202538_s_at	DKFZP564O123	DKFZP564O123 protein
FALSE	FALSE	208724_s_at	RAB1A	RAB1A, member RAS oncogene family /// RAB1A, member RAS oncogene family
FALSE	FALSE	209649_at	STAM2	signal transducing adaptor molecule (SH3 domain and ITAM motif) 2 /// signal transducing adaptor molecule (SH3 domain and ITAM motif) 2
FALSE	FALSE	212536_at	ATP11B	ATPase, Class VI, type 11B
FALSE	FALSE	201449_at	TIA1	TIA1 cytotoxic granule-associated RNA binding protein
FALSE	FALSE	202544_at	GMFB	glia maturation factor, beta /// glia maturation factor, beta
FALSE	FALSE	202677_at	RASA1	RAS p21 protein activator (GTPase activating protein) 1
FALSE	FALSE	202741_at	PRKACB	protein kinase, cAMP-dependent, catalytic, beta
FALSE	FALSE	203303_at	TCTE1L	t-complex-associated-testis-expressed 1-like /// t-complex-associated-testis-expressed 1-like
FALSE	FALSE	203384_s_at	GOLGA1	golgi autoantigen, golgin subfamily a, 1
FALSE	FALSE	203447_at	PSMD5	proteasome (prosome, macropain) 26S subunit, non-ATPase, 5
FALSE	FALSE	203531_at	CUL5	cullin 5
FALSE	FALSE	203651_at	ZFYVE16	zinc finger, FYVE domain containing 16
FALSE	FALSE	203675_at	NUCB2	nucleobindin 2 /// nucleobindin 2
FALSE	FALSE	204512_at	HIVEP1	human immunodeficiency virus type I enhancer binding protein 1 /// human immunodeficiency virus type I enhancer binding protein 1
FALSE	FALSE	206583_at	FLJ20344	hypothetical protein FLJ20344
FALSE	FALSE	208786_s_at	MAP1LC3B	microtubule-associated protein 1 light chain 3 beta
FALSE	FALSE	208923_at	CYFIP1	cytoplasmic FMR1 interacting protein 1
FALSE	FALSE	209472_at	KAT3	kynurenine aminotransferase III
FALSE	FALSE	209633_at	PPP2R3A	protein phosphatase 2 (formerly 2A), regulatory subunit B'', alpha
FALSE	FALSE	209674_at	CRY1	cryptochrome 1 (photolyase-like) /// cryptochrome 1 (photolyase-like)
FALSE	FALSE	209694_at	PTS	6-pyruvoyltetrahydropterin synthase /// 6-pyruvoyltetrahydropterin synthase
FALSE	FALSE	212535_at	MEF2A	MADS box transcription enhancer factor 2, polypeptide A (myocyte enhancer factor 2A)
FALSE	FALSE	212557_at	ZNF451	zinc finger protein 451
FALSE	FALSE	213151_s_at	CDC10	CDC10 cell division cycle 10 homolog (S. cerevisiae)
FALSE	FALSE	217501_at	CIAO1	WD40 protein Ciao1
FALSE	FALSE	218109_s_at	FLJ14153	hypothetical protein FLJ14153
FALSE	FALSE	218761_at	RNF111	ring finger protein 111
FALSE	FALSE	218937_at	ZNF434	zinc finger protein 434
FALSE	FALSE	219460_s_at	FLJ20507	hypothetical protein FLJ20507
FALSE	FALSE	219520_s_at	KIAA1280	KIAA1280 protein
FALSE	FALSE	219854_at	ZNF14	zinc finger protein 14 (KOX 6) /// zinc finger protein 14 (KOX 6)
